# Supplementary material for: Tissue- and time-dependent metabolite profiles during early grain development under normal and high night-time temperature conditions
Source: BMC Plant Biol. 2024 Jun 18;24:568. doi: 10.1186/s12870-024-05190-6 (PMC11184705; doi:10.1186/s12870-024-05190-6)
Supplement: Supplementary file 4 — Supplementary Material 4. [file 12870_2024_5190_MOESM4_ESM.xlsx]

## Sheet: Legend
Supplemental Data 1. Metabolite profiling data used for all analysis and figures.
The values are normalized heights that were log2 and z transformed. Sample names, raw peak heights, peak retention time, and the m/z of the Quantifier ion are also presented.

## Sheet: Normalized Data
Rep	Tissue	Treatment	Time_point	Day	Combo	Combo2	Time_cont	L-alanine	L-valine	benzoic acid	L-serine	L-leucine	phosphoric acid	DL-isoleucine	L-proline	succinic acid	glyceric acid	fumaric acid	L-threonine	iminodiacetic acid	D-malic acid	L-methionine	aspartic acid	L-glutamic acid	gamma-aminobutyric acid (GABA)	threonic acid	L-glutamine	benzene-1,2,4-triol	L-asparagine	trans-aconitic acid	glycerol-phosphate	shikimic acid	citric acid	dehydroascorbic acid	quinic acid	fructose	L-lysine	D-glucose	tyrosine	D-sorbitol	D-mannitol	isopropyl beta-D-1-thiogalactopyranoside	sedoheptulose anhydride	gluconic acid	ribulose-5-phosphate	myo-inositol	3,5-dimethoxy-4-hydroxycinnamic acid	Sucrose	cellobiose
1	Flag_Leaf	Control	Day	2	Flag_LeafControlDay2	Flag_LeafControlDay2R1	1	0.00401437	0.0010487	0.000123308	0.00235301	0.00026431	0.0339922	0.000332565	0.000306373	0.00026732	0.00120069	0.000244463	0.00408439	0.00112793	0.0469946	0.00031895	0.0168055	0.0150646	0.0018517	0.00222895	0.000152856	6.69413e-05	0.000360969	0.00866227	0.00257178	0.00114157	0.000283174	0.00221958	0.000283823	0.00169012	0.00056178	6.13274e-05	0.000820383	0.00119601	0.000383128	0.000328232	0.000765384	0.000416866	0.00199221	0.00185111	9.17773e-05	0.019401	0.000669393
3	Flag_Leaf	Control	Day	2	Flag_LeafControlDay2	Flag_LeafControlDay2R3	1	0.00048374	0.000957289	0.000131144	0.00143936	0.000451773	0.00548347	0.000423301	6.64015e-05	0.000406502	0.00197601	0.000233906	0.00149563	0.000400173	0.032557	0.000165687	0.00530909	0.00577476	0.000870501	0.00160469	1.67245e-05	4.92083e-05	4.83441e-05	0.0142377	0.00140935	0.000604951	0.000111045	0.00211012	0.000123417	0.000770591	0.000395366	4.12739e-05	0.0010102	0.000745394	0.000276685	0.000115991	0.000381793	0.000313165	0.00182754	0.00203124	8.33382e-05	0.0181662	0.000463459
4	Flag_Leaf	Control	Day	2	Flag_LeafControlDay2	Flag_LeafControlDay2R4	1	0.000805212	0.000694166	0.000199596	0.0511849	0.000194208	0.0108317	0.000518138	0.00011498	0.000318697	0.0015977	0.00025669	0.0022531	0.000306778	0.0326883	0.000148586	0.00669517	0.0216184	0.00107927	0.00153653	1.27937e-05	3.80177e-05	0.000744395	0.0141087	0.0014023	0.00105379	0.000187379	0.00242832	0.000222257	0.000320699	0.000159569	5.88371e-05	0.000686528	0.00142831	0.000387254	0.000250791	0.0012508	0.000600985	0.00128438	0.00156491	0.000112376	0.0185842	0.000546357
5	Flag_Leaf	Control	Day	2	Flag_LeafControlDay2	Flag_LeafControlDay2R5	1	0.000915027	0.000682372	0.000132291	0.0114449	0.000274409	0.00138321	0.000395212	4.96215e-05	0.000441811	0.0015439	0.000232578	0.00034901	0.000100449	0.0274697	1.26714e-05	0.000128691	0.00248061	0.00551161	0.00162757	3.80939e-05	1.73513e-05	2.96249e-05	0.00799773	0.000613518	0.00051488	0.000116671	0.00135152	8.2442e-05	0.00294486	3.53807e-05	7.72818e-05	0.00103309	0.000587142	0.000185052	0.000300543	0.00107191	0.000343808	0.00149581	0.00156798	6.68073e-05	0.0154205	0.000330702
1	Flag_Leaf	Control	Day	4	Flag_LeafControlDay4	Flag_LeafControlDay4R1	3	0.0011294	0.00112751	0.000144026	0.000803233	0.000651624	0.00224853	0.000614064	0.000190573	0.000656474	0.00110303	0.000277275	0.00172164	0.000746954	0.032434	8.07208e-05	0.00219587	0.00319036	0.00620036	0.00143479	2.24943e-05	6.31445e-05	3.62587e-05	0.0188622	0.00137446	0.00118226	7.9628e-05	0.00223225	0.000218769	0.000328323	0.000296587	2.47891e-05	0.000863053	0.000825453	0.000395624	0.000237821	0.000858378	0.000430788	0.00276803	0.00128479	0.000121827	0.0251481	0.000399528
2	Flag_Leaf	Control	Day	4	Flag_LeafControlDay4	Flag_LeafControlDay4R2	3	0.00336753	0.00329129	0.000151489	0.000670564	0.00133261	0.00132191	0.00133229	6.34357e-05	0.000388568	0.00132609	0.000541234	0.00356948	0.00175651	0.0105307	0.000355196	0.0185336	0.0104713	0.00214106	0.00208888	3.7246e-05	6.78582e-05	0.000193492	0.00947585	0.00268981	0.000309455	0.000151755	0.0012859	6.30772e-05	0.0012375	0.00112652	5.05931e-05	0.00158721	0.00126425	0.000337196	0.000136156	0.000809526	0.000488914	0.00187416	0.00145719	0.000114105	0.0225474
3	Flag_Leaf	Control	Day	4	Flag_LeafControlDay4	Flag_LeafControlDay4R3	3	0.000119646	0.0012296	0.000197487	0.00671896	0.000568673	0.0070144	0.000386311	0.000142685	0.000423847	0.0008553	0.000250684	0.000503232	4.82959e-05	0.0169863		4.44422e-05	0.00244787	0.00160764	0.00164246	7.13722e-05	5.05364e-05		0.00956656	0.00105132	0.00039915	9.26225e-05	0.00246381	9.54741e-05	0.00057434		4.66808e-05	0.000325692	0.00139293	0.000408158	0.000203014	0.000936587	0.000416405	0.00172793	0.00159856	0.000116209	0.0153568	0.000599122
4	Flag_Leaf	Control	Day	4	Flag_LeafControlDay4	Flag_LeafControlDay4R4	3	0.00238242	0.00150499	0.00015227	0.00216133	0.000917665	0.00111136	0.000757674	0.000110182	0.000353088	0.00145494	0.000238885	0.00132437	0.000505924	0.0148613	0.000122776	0.00451691	0.00420734	0.00170176	0.00141623	1.59459e-05	3.24786e-05	3.94679e-05	0.00836631	0.000944705	0.000423059	3.65069e-05	0.001611	8.46425e-05	0.00163873	0.000472273	3.80918e-05	0.00105223	0.000676121	0.000309217	0.000128876	0.00114844	0.000359903	0.001572	0.00230858	5.96502e-05	0.0166185	0.000694235
5	Flag_Leaf	Control	Day	4	Flag_LeafControlDay4	Flag_LeafControlDay4R5	3	0.00102554	0.0016119	0.000114961	0.00104964	0.000746836	0.0012593	0.000742989	6.08964e-05	0.000266064	0.00163123	0.000287125	0.00145014	0.000308725	0.0273087	8.79659e-05	0.00571392	0.00432683	0.000797166	0.00146786	4.29537e-05	2.82687e-05		0.025258	0.00109324	0.000663061	0.000208117	0.00259899	0.000122436	0.00256001	0.0004632		0.000962607	0.000685527	0.00033935	0.000174247	0.000549913	0.000440426	0.00152588	0.00222813	7.28693e-05	0.0184385	0.000300598
1	Flag_Leaf	Control	Day	6	Flag_LeafControlDay6	Flag_LeafControlDay6R1	5	0.00299748	0.00182465	0.000193089	0.00242052	0.000834824	0.00492599	0.000639399	8.2473e-05	0.000584356	0.00198142	0.000626012	0.00245664	0.00131808	0.0286038	0.000196401	0.00867295	0.00692512	0.00429805	0.00128852	3.93055e-05	3.92577e-05		0.0248848	0.00234874	0.00110352	0.000417644	0.00192995	0.00017926	0.00234381	0.000547653	5.59181e-05	0.00135352	0.0011222	0.000264645	0.000189202	0.00294857	0.000445132	0.00249494	0.00181795	0.000162011	0.0273158	0.00164302
2	Flag_Leaf	Control	Day	6	Flag_LeafControlDay6	Flag_LeafControlDay6R2	5	0.000705488	0.00124177	0.000173981	0.00165256	0.00103238	0.00126709	0.00069279	0.000141367	0.000386503	0.00216392	0.000327636	0.00215459	0.000600608	0.0421824	0.000109343	0.00537827	0.00428544	0.00290481	0.00111285	1.07032e-05	3.08565e-05	3.76604e-05	0.00990571	0.000978064	0.000689142	9.67122e-05	0.00139995	0.000104613	0.0029296	0.000560245	9.69607e-05	0.00245328	0.000946321	0.000159792	0.00020299	0.000360149	0.000279502	0.00127579	0.00185277	5.03024e-05	0.0174304	0.000926887
3	Flag_Leaf	Control	Day	6	Flag_LeafControlDay6	Flag_LeafControlDay6R3	5	0.000986885	0.000520191	4.9115e-05	0.000239721	0.000585594	0.00237458	0.000425795	0.000129589	0.000163392	0.00101896	0.000112666	0.00102753	0.00021171	0.023503	0.000112626	0.00260305	0.00549603	0.00129517	0.000663383	3.26607e-05	1.90873e-05	3.64162e-05	0.00431434	0.00126605	0.000349468	4.44721e-05	0.00115613	6.69271e-05	0.00143174	0.000465718	3.93835e-05	0.00116515	0.000537068	7.16113e-05	0.000114752	0.000555919	0.000230412	0.000953047	0.00139765	4.64333e-05	0.0104702	0.000249764
4	Flag_Leaf	Control	Day	6	Flag_LeafControlDay6	Flag_LeafControlDay6R4	5	0.000285265	0.00072531	0.000119991	0.00331004	0.000243008	0.00107835	0.000243142	7.16623e-05	0.000280327	0.00124725	0.000204671	0.000582287	0.000149918	0.044043	3.69788e-05	0.00082175	0.00221556	0.000727516	0.00116683	2.34319e-05	1.40901e-05	3.85889e-05	0.00589939	0.00109513	0.000683983	6.34989e-05	0.00192367	6.31413e-05	0.00208424	0.000279256	4.9582e-05	0.000746651	0.000766614	0.000141303	0.000313754	0.000677803	0.00040237	0.000906319	0.00130727	8.76089e-05	0.0157243	0.000339618
5	Flag_Leaf	Control	Day	6	Flag_LeafControlDay6	Flag_LeafControlDay6R5	5	0.00063182	0.000472979	0.000209037	0.00410677	0.00019534	0.0039792	0.000285786	4.20733e-05	0.00041118	0.00137216	0.000285371	0.000778698	0.000380199	0.0703532	0.000110569	0.00378058	0.004112	0.00185025	0.00147977	1.04937e-05	3.75048e-05	4.76003e-05	0.00474053	0.000795345	0.00140534	0.000343168	0.00213023	0.000194707	0.00318778	0.000293544	9.44981e-05	0.000474266	0.000858413	0.000262906	0.000239912	0.00195632	0.000381434	0.00172843	0.00191029	6.60243e-05	0.016964	0.000506144
1	Flag_Leaf	Control	Night	2	Flag_LeafControlNight2	Flag_LeafControlNight2R1	2	0.00173109	0.00289162	0.000182581	0.00274684	0.00150811	0.00594753	0.00155202	0.000270381	0.000429517	0.000522681	0.000240025	0.00212955	0.000541787	0.0175647	0.000193915	0.00719727	0.00591996	0.00343864	0.00189975	2.70651e-05	5.34654e-05	0.000137543	0.0102719	0.00265515	0.000436781	0.000279889	0.00198603	7.85222e-05	0.000925106	0.00100622	6.69812e-05	0.00244027	0.00127461	0.000233666	0.000148626	0.000592219	0.000630002	0.00272733	0.00264251	8.51791e-05	0.0176343	0.000636341
2	Flag_Leaf	Control	Night	2	Flag_LeafControlNight2	Flag_LeafControlNight2R2	2	0.00457578	0.00220447	0.000299847	0.00274215	0.00119526	0.00501282	0.00107449	0.000387893	0.000444215	0.000384085	0.000434623	0.00576947	0.00141374	0.0113408	0.000406642	0.0200744	0.0108931	0.0158546	0.00220401	0.000292139	7.55829e-05	0.000237341	0.0212241	0.00234523	0.000644532	0.000186121	0.00150949	0.000112478	0.000386694	0.000672963	6.79446e-05	0.00154129	0.00121912	0.000384036	0.000936977	0.000652066	0.000679145	0.0022518	0.00189008	0.000116368	0.0174353	0.000249039
3	Flag_Leaf	Control	Night	2	Flag_LeafControlNight2	Flag_LeafControlNight2R3	2	0.00188802	0.00135563	0.000145775	0.00229931	0.000586985	0.00235707	0.000573506	6.5681e-05	0.000252087	0.00032356	0.000332531	0.00389904	0.0010291	0.0210562	0.000398716	0.0221803	0.0173422	0.00343517	0.00158852	2.52682e-05	5.45564e-05	0.000343618	0.0347023	0.00223708	0.000546339	0.000150542	0.00153669	9.6487e-05	0.00291214	0.000912266	0.000125454	0.00120582	0.000698227	0.000178072	0.000180791	0.000802585	0.000407133	0.00178081	0.00148365	8.44256e-05	0.0144311	0.000655043
4	Flag_Leaf	Control	Night	2	Flag_LeafControlNight2	Flag_LeafControlNight2R4	2	0.000558764	0.00107081	0.000175954	0.0137127	0.000798403	0.00257496	0.000702141	8.18885e-05	0.000382961	0.000361288	0.000248064	0.000450059	7.08292e-05	0.0151748		0.000362503	0.00532145	0.00765287	0.00220248	1.53897e-05	2.25227e-05	4.80679e-05	0.0254932	0.00116196	0.000524394	0.000106942	0.00213374	6.22032e-05	0.000885982	0.000278729	3.90439e-05	0.00090674	0.000905018	0.000425662	0.000234176	0.000506166	0.000399155	0.00102051	0.00207055	7.03717e-05	0.0125815	0.000340369
5	Flag_Leaf	Control	Night	2	Flag_LeafControlNight2	Flag_LeafControlNight2R5	2	0.00239552	0.00212058	0.000152755	0.00890935	0.00109673	0.00130904	0.00117515	0.00041462	0.000279262	0.000404718	0.000288285	0.00448918	0.000800044	0.00593059	0.000312353	0.0207382	0.01959	0.00397898	0.0018565	0.000271632	5.09655e-05	0.000243979	0.0159967	0.00208074	0.000331946	8.68022e-05	0.00092015	6.84954e-05	0.000914669	0.00123973	6.73686e-05	0.00218323	0.000911977	0.000234352	0.000167356	0.000923987	0.00054863	0.00167779	0.00170929	8.12136e-05	0.0134832	0.000444009
1	Flag_Leaf	Control	Night	4	Flag_LeafControlNight4	Flag_LeafControlNight4R1	4	0.000283223	0.000945465	0.000176494	0.00473633	0.000380193	0.00873322	0.000409054	8.77998e-05	0.000227619	0.000468056	0.000239378	0.0012596	0.000341219	0.0229132	0.000265357	0.011077	0.00670705	0.00049932	0.00121375	1.68479e-05	2.68438e-05	2.51433e-05	0.00680105	0.00136162	0.000884807	0.000125429	0.00222533	0.000134	0.00197045	0.000450552	9.65568e-05	0.000963586	0.000711367	0.000139911	0.000224048	0.00101159	0.000344977	0.00147396	0.00186929	7.07941e-05	0.0144876	0.000505
2	Flag_Leaf	Control	Night	4	Flag_LeafControlNight4	Flag_LeafControlNight4R2	4	0.000682599	0.00136447	0.000150611	0.00229046	0.00048509	0.0278641	0.000491957	7.90748e-05	0.000428184	0.000582369	0.00024124	0.00114975	0.000325357	0.0262291	0.000257646	0.00890868	0.00491565	0.00126964	0.00185189	4.60401e-05	3.68376e-05	4.65492e-05	0.00519455	0.00163731	0.000798985	0.000125696	0.00282577	8.85846e-05	0.00196175	0.00125959	7.32061e-05	0.00159891	0.000863112	0.00043133	0.000230128	0.00215927	0.000487559	0.0020906	0.00222888	9.18071e-05	0.0177986	0.000427927
3	Flag_Leaf	Control	Night	4	Flag_LeafControlNight4	Flag_LeafControlNight4R3	4	0.00030102	0.000929335	0.000224981	0.0031702	0.000505818	0.0093082	0.000123932	6.32863e-05	0.000400421	0.000683051	0.000435281	0.000346223	2.71221e-05	0.0256597		6.70214e-05	0.00140066	0.00453185	0.00165737	4.38778e-05	5.32518e-05		0.00371542	0.000789674	0.000888348	0.000107727	0.0021066	0.000124402	0.00180376		8.79262e-05	0.000620355	0.000793905	0.000236438	0.00022979	0.000741255	0.000413383	0.00103196	0.00105895	0.000257214	0.0155214	0.000593823
4	Flag_Leaf	Control	Night	4	Flag_LeafControlNight4	Flag_LeafControlNight4R4	4	0.000484375	0.000646049	0.000146961	0.00265964	0.000425076	0.00175698	0.000470542	6.00558e-05	0.000318222	0.000386258	0.000379955	0.001166	0.000241372	0.0200676	0.000177831	0.00786373	0.00420057	0.00139562	0.00139558	2.2087e-05	3.25301e-05	3.11202e-05	0.00818628	0.0010322	0.000934581	6.10789e-05	0.0012887	0.000136973	0.00122168	0.000694818	6.74336e-05	0.000724681	0.000574776	0.000159689	0.000104778	0.00135797	0.000302667	0.00149428	0.00132384	9.47437e-05	0.0145577	0.000305657
5	Flag_Leaf	Control	Night	4	Flag_LeafControlNight4	Flag_LeafControlNight4R5	4	0.000239729	0.000789778	0.00011998	0.00312945	0.000625717	0.0102166	0.000132415	3.18248e-05	0.000299358	0.000429363	0.000205089	0.000237881	3.6933e-05	0.0243794		6.49035e-05	0.00174053	0.00362555	0.00130491	1.18455e-05	2.25221e-05	2.32767e-05	0.00666425	0.000896088	0.000719321	0.000158848	0.00145566	6.78503e-05	0.00245878	5.91962e-05	0.000100509	0.000975852	0.000717816	0.00026129	0.000260375	0.00100181	0.000305931	0.000760969	0.00087992	5.57933e-05	0.0119808	0.000302185
1	Flag_Leaf	Control	Night	6	Flag_LeafControlNight6	Flag_LeafControlNight6R1	6	0.000489373	0.000527751	0.000136576	0.010746	0.000298174	0.00115394	0.00036091	4.92321e-05	0.000268238	0.000183431	0.000258665	0.000502867	6.22122e-05	0.0122763	2.32319e-05	0.000352715	0.00402406	0.00892034	0.00157904	7.78916e-06	2.90239e-05		0.00287137	0.00118089	0.000428196	0.000119226	0.00190804	6.0343e-05	0.00278464	0.000260664	0.000186247	0.000659	0.000732593	0.000145006	0.000412831	0.00073949	0.000345657	0.000883467	0.000783175	0.000101278	0.0128351	0.00104926
2	Flag_Leaf	Control	Night	6	Flag_LeafControlNight6	Flag_LeafControlNight6R2	6	0.000142988	0.000398145	0.000169942	0.00663183	0.000211162	0.00100937	0.00024428		0.00022819	0.000319074	0.000174882	0.000194399	9.82262e-06	0.0127479	1.37441e-05	6.08501e-05	0.00238464	0.000559935	0.000882265	8.229e-06	2.59344e-05	1.96416e-05	0.00322982	0.000647684	0.000698766	4.48309e-05	0.00100909	5.09271e-05	0.00132571	2.34411e-05	4.23502e-05	0.000135468	0.000641074	0.000166287	0.00017714	0.000859454	0.000187739	0.00106789	0.0011864	6.78988e-05	0.0102435	0.000446487
3	Flag_Leaf	Control	Night	6	Flag_LeafControlNight6	Flag_LeafControlNight6R3	6	0.00340713	0.00109141	0.000190928	0.00478066	0.00044509	0.00114601	0.000333137	0.000159888	0.000273719	0.000266199	0.000275021	0.00572164	0.00127164	0.0267959	0.000322913	0.028403	0.0231551	0.00614378	0.00134133	0.000576461	2.83182e-05	0.000872032	0.00300844	0.00172214	0.000646638	0.000262313	0.00163366	0.000102312	0.00161931	0.000967467	7.4294e-05	0.00163306	0.000859386	0.000135982	0.000195283	0.00171518	0.000479415	0.00148758	0.00129639	9.07865e-05	0.015454	0.00110478
4	Flag_Leaf	Control	Night	6	Flag_LeafControlNight6	Flag_LeafControlNight6R4	6	0.000581488	0.00036728	0.00015111	0.0107464	0.000161507	0.000377538	0.000326354	5.55346e-05	0.000300565	0.000211322	0.000343774	0.000557314	8.26807e-05	0.00491243	1.77787e-05	9.39385e-05	0.00399953	0.00142317	0.00124811	1.66326e-05	3.17637e-05	2.544e-05	0.00227902	0.000430363	0.000850842	0.000142271	0.00146797	0.000113555	0.00121834	5.28858e-05	4.68247e-05	0.000200312	0.000531415	0.000154364	0.000223185	0.00145801	0.000287195	0.00167299	0.00164599	6.54606e-05	0.0134248	0.000634036
5	Flag_Leaf	Control	Night	6	Flag_LeafControlNight6	Flag_LeafControlNight6R5	6	0.00109379	0.000906108	0.000123226	0.00524384	0.000515591	0.00093534	0.000543544	3.4979e-05	0.000276882	0.000327115	0.000242224	0.00207555	0.000441586	0.0142448	0.000118253	0.00759053	0.00810037	0.00188874	0.00138544	3.47801e-05	2.15238e-05	6.09838e-05	0.0117355	0.00110217	0.000646074	3.90886e-05	0.000861491	7.54106e-05	0.00210926	0.0009862	9.68774e-05	0.00199682	0.000743005	9.1132e-05	0.000169772	0.000354869	0.00026224	0.00125503	0.00141754	8.98223e-05	0.00984858	0.00095036
1	Flag_Leaf	HNT	Day	2	Flag_LeafHNTDay2	Flag_LeafHNTDay2R1	1	0.000912641	0.00115748	0.00014362	0.00952726	0.000303315	0.0102208	0.000473095	0.00014391	0.00041204	0.00228894	0.000257717	0.000951924	0.000308109	0.0270923	0.000146179	0.00514422	0.00441413	0.00144051	0.00109623	2.27484e-05	2.65036e-05	3.20492e-05	0.0134533	0.00104806	0.000664303	5.76458e-05	0.00353656	0.000161529	0.00804548	0.000254305	0.000208681	0.00119235	0.00189772	0.00041431	0.000936461	0.000659249	0.000328084	0.000882286	0.00114881	8.57513e-05	0.0201206	0.000328075
2	Flag_Leaf	HNT	Day	2	Flag_LeafHNTDay2	Flag_LeafHNTDay2R2	1	0.00072563	0.000900283	0.000193391	0.023834	0.000612451	0.00357092	0.000782846	0.000458355	0.000528357	0.00121244	0.000314488	0.00451086	0.000655777	0.0106268	0.000288268	0.0108691	0.015088	0.00182889	0.00152414	6.88474e-05	5.19952e-05	0.00129673	0.00868984	0.00222012	0.000490218	0.00012262	0.00236836	0.00020395	0.00157349	0.000609224	0.000123572	0.00162734	0.00107651	0.000479754	0.000525972	0.00102424	0.000619491	0.00202436	0.000914451	0.00018309	0.0277968	0.00039084
3	Flag_Leaf	HNT	Day	2	Flag_LeafHNTDay2	Flag_LeafHNTDay2R3	1	0.000726242	0.000476701	0.000146018	0.0169881	0.000126583	0.00187714	0.00035895	4.63844e-05	0.000265941	0.00283364	0.000199611	0.000487483	4.38743e-05	0.0176286		0.000223426	0.00389329	0.0157173	0.0013562	1.92132e-05	2.94813e-05	4.42483e-05	0.0091257	0.000985316	0.00070344	0.000156643	0.00248109	0.00019678	0.00582151		0.000183543	0.000227244	0.000962962	0.000333086	0.000264563	0.00119389	0.000321347	0.00108951	0.00115813	0.000104542	0.0232653	0.000624757
4	Flag_Leaf	HNT	Day	2	Flag_LeafHNTDay2	Flag_LeafHNTDay2R4	1	0.000836573	0.00212027	0.000177507	0.00158899	0.000422155	0.0049498	0.000805422	3.52652e-05	0.000404025	0.00237957	0.000382261	0.0024426	0.000908707	0.0264829	0.000262637	0.00936046	0.00824864	0.0013671	0.00158841	4.71214e-05	3.10034e-05	6.87864e-05	0.0196285	0.00132537	0.000452801	0.000106714	0.00177603	8.85427e-05	0.00901261	0.000410087	0.000186867	0.00361496	0.00199725	0.00195495	0.000907426	0.00081394	0.000315386	0.00152808	0.00150345	0.000104225	0.0215187	0.00074862
5	Flag_Leaf	HNT	Day	2	Flag_LeafHNTDay2	Flag_LeafHNTDay2R5	1	0.00502747	0.00282738	8.78803e-05	0.00152627	0.000967904	0.00975496	0.00115573	0.000166053	0.000375633	0.0010089	0.00017601	0.0029783	0.00165959	0.00784288		0.0101469	0.00813036	0.00932449	0.00128699	8.24854e-05	4.82217e-05	0.000222679	0.00441264	0.00204323	0.000437589	0.000127795	0.0025803	0.000137894	0.00680481	0.000701806	0.000232034	0.00256284	0.00193917	0.00035995	0.000286464	0.000816429	0.00046893	0.00234385	0.00180599	0.000115423	0.0266955
1	Flag_Leaf	HNT	Day	4	Flag_LeafHNTDay4	Flag_LeafHNTDay4R1	3	0.00285444	0.00200953	8.16246e-05	0.000801413	0.000674404	0.0026073	0.000684968		0.000430444	0.00244119	0.000556115	0.00260822	0.00156438	0.0322117	0.000367769	0.0163108	0.0101328	0.00297401	0.00172858	1.90626e-05	3.69742e-05	9.57969e-05	0.0144869	0.00144753	0.000690518	4.31299e-05	0.00197141	0.000143917	0.00992375	0.000727054	0.000388176	0.00324762	0.00248582	0.00108444	0.00127183	0.00138203	0.000449653	0.00194738	0.00117751	0.000100186	0.0246257
2	Flag_Leaf	HNT	Day	4	Flag_LeafHNTDay4	Flag_LeafHNTDay4R2	3	0.000445511	0.00109899	0.000139402	0.0105458	0.000447958	0.000736433	0.000688201	0.000102984	0.000425537	0.00139769	0.000461047	0.000741623	0.00012077	0.0159384		0.00150478	0.00403689	0.00512431	0.00169192	5.46581e-05	3.68395e-05	3.08516e-05	0.0079879	0.00103472	0.000246208	9.4676e-05	0.0026041	4.77349e-05	0.0074173	0.000284687	0.000237195	0.00221248	0.0015422	0.000269662	0.000610455	0.00171655	0.00039141	0.000831755	0.00101386	0.000138745	0.0138287	0.000696717
3	Flag_Leaf	HNT	Day	4	Flag_LeafHNTDay4	Flag_LeafHNTDay4R3	3	0.00194966	0.00149802	0.000118071	0.0024771	0.000540712	0.0020726	0.000703713	3.61418e-05	0.000298171	0.00183332	0.000176337	0.000749482	0.000666544	0.0304962	0.000169811	0.00525498	0.00706871	0.00127916	0.00119863	2.98486e-05	1.84358e-05	2.70161e-05	0.00765336	0.000711122	0.000547514	0.000101099	0.00130309	9.07333e-05	0.00591211	0.000406863	0.000135832	0.00197956	0.00135877	0.000273564	0.000382924	0.00073763	0.000355892	0.00130862	0.00110939	5.12396e-05	0.0191476
4	Flag_Leaf	HNT	Day	4	Flag_LeafHNTDay4	Flag_LeafHNTDay4R4	3	0.00062327	0.000986408	0.000186756	0.0140685	0.000483025	0.00319454	0.00072095	5.36546e-05	0.000455818	0.00139728	0.00040983	0.000362293	8.57024e-05	0.0225767	4.117e-05	0.000223774	0.00564665	0.00836052	0.00164208	5.9191e-05	4.3673e-05	2.75066e-05	0.0149198	0.00122117	0.000331505	9.45499e-05	0.00155821	7.88757e-05	0.00283981	9.09539e-05	9.06049e-05	0.000426224	0.000693865	0.000355726	0.000485345	0.00065968	0.000347701	0.000586913	0.00151003	7.49141e-05	0.0159259	0.141305
5	Flag_Leaf	HNT	Day	4	Flag_LeafHNTDay4	Flag_LeafHNTDay4R5	3	0.00306776	0.0014664	0.000141675	0.00447245	0.00058591	0.00137968	0.00063199	6.28462e-05	0.000412979	0.00145023	0.000338615	0.00124749	0.000812353	0.02816	0.000174497	0.00491081	0.00685961	0.0078067	0.00135907	2.80231e-05	3.12551e-05	5.75847e-05	0.0108087	0.000881325	0.000432301	8.87881e-05	0.00101981	7.40544e-05	0.00822862	0.000463732	0.000275085	0.00254083	0.00190189	0.000699662	0.00113862	0.00273817	0.000396433	0.0014572	0.000886858	0.000107419	0.02105	0.000552288
1	Flag_Leaf	HNT	Night	2	Flag_LeafHNTNight2	Flag_LeafHNTNight2R1	2	0.00250222	0.00117216	0.000167749	0.0198713	0.000760632	0.00276814	0.00105796	0.000207304	0.000405589	0.000360743	0.000333619	0.00134706	0.000318945	0.00333262		0.00124833	0.012294	0.00143774	0.0016512	2.07122e-05	3.99382e-05	6.87616e-05	0.00530488	0.0014344	0.000583175	0.000103986	0.0018186	7.33895e-05	0.000613769	0.000240483	4.82473e-05	0.0015049	0.00126501	0.000431552	0.000317922	0.00105945	0.000385418	0.00248282	0.000973135	0.000130445	0.0197575
3	Flag_Leaf	HNT	Night	2	Flag_LeafHNTNight2	Flag_LeafHNTNight2R3	2	0.00209361	0.00188915	0.000223257	0.000603565	0.000822724	0.00153304	0.000953508	2.89003e-05	0.000458723	0.000251277	0.00026281	0.00171985	0.00165465	0.0109955	0.000272963	0.00964241	0.00384553	0.00364739	0.00142053	4.37616e-05	4.46531e-05	5.40056e-05	0.00993176	0.00109226	0.000577205	7.74484e-05	0.00200328	7.15697e-05	0.00392848	0.00140447	0.000150413	0.00384066	0.00135726	0.000217554	0.000140647	0.00195418	0.000362703	0.00145051	0.00172876	6.54764e-05	0.0149774	0.000351648
4	Flag_Leaf	HNT	Night	2	Flag_LeafHNTNight2	Flag_LeafHNTNight2R4	2	0.00146793	0.00200123	0.000101454	0.00850475	0.00103271	0.00181293	0.0010201	0.000310743	0.000261681	0.000234545	0.000231698	0.00162093	0.000524634	0.0103936	0.000437222	0.0206607	0.00983475	0.00286217	0.0017012	3.94754e-05	1.96439e-05	0.000133492	0.0248549	0.00140432	0.000409662	5.50272e-05	0.00147542	5.32982e-05	0.000421558	0.00045431	3.55604e-05	0.00227027	0.000655615	0.000266463	0.000189529	0.000464597	0.000418734	0.000871104	0.00115616	9.78082e-05	0.0127975	0.000181158
5	Flag_Leaf	HNT	Night	2	Flag_LeafHNTNight2	Flag_LeafHNTNight2R5	2	0.00317404	0.00174554	0.000179765	0.000872807	0.00139218	0.00369942	0.00146613	3.58571e-05	0.000570133	0.00053062	0.000310064	0.00184194	0.00103044	0.00941911	0.000305635	0.00792355	0.00351093	0.00510173	0.00151552	4.47104e-05	3.79336e-05	7.69387e-05	0.00952799	0.00117449	0.000604804	0.0001918	0.00219563	6.10292e-05	0.00149545	0.00128677	8.2216e-05	0.00196782	0.000966627	0.000394864	0.000256973	0.000665227	0.000395708	0.00257523	0.00138444	0.000113463	0.0187337	0.000346111
1	Flag_Leaf	HNT	Night	4	Flag_LeafHNTNight4	Flag_LeafHNTNight4R1	4	0.000825326	0.00185365	0.000134468	0.0048847	0.000958069	0.00188431	0.00113671	0.000198947	0.000596239	0.000474967	0.000433039	0.00102465	0.000301297	0.0174715	0.000200645	0.00485447	0.00278751	0.00225924	0.00200386	2.88241e-05	4.25845e-05	0.00010127	0.0128043	0.00120145	0.0007003	0.000281474	0.00239756	9.13046e-05	0.00449386	0.00214707	0.00013721	0.00286427	0.000822025	0.000269392	0.000740965	0.00106038	0.000399996	0.00133327	0.000990009	0.000131571	0.022736	0.000648839
2	Flag_Leaf	HNT	Night	4	Flag_LeafHNTNight4	Flag_LeafHNTNight4R2	4	0.00409922	0.00270943	0.000228038	0.00143668	0.00151295	0.00250474	0.0016493	8.35018e-05	0.000554061	0.000386872	0.000337915	0.00196641	0.001012	0.0259048	0.000213125	0.0101227	0.00437746	0.00312458	0.00196986	4.55959e-05	1.1897e-05	0.000102671	0.0188409	0.00142746	0.000988969	2.16592e-05	0.00302167	0.000130185	0.00343031	0.00382021	0.000132852	0.00292624	0.000891151	0.000361443	0.000280207	0.00153917	0.000582817	0.00241653	0.00116636	9.52094e-05	0.024833	0.000887044
3	Flag_Leaf	HNT	Night	4	Flag_LeafHNTNight4	Flag_LeafHNTNight4R3	4	0.00128308	0.000884897	0.00014248	0.00443619	0.000669491	0.0047847	0.000564959	0.000105812	0.000537899	0.000339692	0.000279255	0.000347801	0.000255977	0.013232		0.000408911	0.00208873	0.000912773	0.00161905	2.28547e-05	3.14336e-05	6.23729e-05	0.00791365	0.0010502	0.000564278	0.000197491	0.00228992	6.69728e-05	0.00813936	0.00035651	0.000332041	0.00171242	0.00194879	0.000325897	0.000740113	0.000569223	0.000331603	0.00106813	0.00077796	7.95927e-05	0.0191834	0.00068438
4	Flag_Leaf	HNT	Night	4	Flag_LeafHNTNight4	Flag_LeafHNTNight4R4	4	0.00317805	0.0027809	0.00015723	0.00213825	0.00214222	0.00261981	0.00156642	0.000226647	0.000408322	0.000451526	0.000270517	0.00201848	0.00106989	0.00773585	0.00018853	0.00512567	0.00394788	0.00400815	0.000990995	3.53413e-05	5.4884e-05	7.6928e-05	0.00558899	0.00138231	0.000553649	0.000140463	0.00207325	4.0618e-05	0.00271162	0.00221275	0.000130591	0.00208235	0.000931639	0.000245276	0.000406785	0.000941363	0.000415354	0.00236495	0.000804906	0.00014921	0.0193233	0.000896559
5	Flag_Leaf	HNT	Night	4	Flag_LeafHNTNight4	Flag_LeafHNTNight4R5	4	0.000751616	0.000625168	0.00014995	0.0109635	0.000174144	0.00112566	0.000357223	4.63559e-05	0.000419343	0.000199327	0.000249342	0.000254044	4.16099e-05	0.00330647		4.86127e-05	0.00345287	0.000385189	0.00126939	2.98324e-05	2.98514e-05	3.17151e-05	0.00373351	0.00100295	0.000826128	0.000131788	0.00298183	6.57947e-05	0.00160413		7.63919e-05	0.000195838	0.000912023	0.000411951	0.00125919	0.00073471	0.00036244	0.00138777	0.00121699	7.38184e-05	0.0219655	0.000536611
1	Seed_Photosyn_tissue	Control	Day	2	Seed_Photosyn_tissueControlDay2	Seed_Photosyn_tissueControlDay2R1	1	0.00171782	0.00177487	0.000209442	0.00128077	0.000850058	0.0470689	0.0010677	0.003426	0.000435736	0.000624634	0.000603831	0.00369875	0.00312681	0.0341299	0.000365629	0.00618114	0.0319911	0.00902333	0.00311745	0.0040913	9.71912e-05	0.00105398	0.000260645	0.00168712	0.000168057	0.00274637	0.000478505	0.000114898	0.00971901	0.00171621	0.000348518	0.00342713	0.00333265	0.00166179	0.00101732	0.00563916	0.000312962	0.00158072	0.00277243	0.000170026	0.0160022	0.000517431
2	Seed_Photosyn_tissue	Control	Day	2	Seed_Photosyn_tissueControlDay2	Seed_Photosyn_tissueControlDay2R2	1	0.00210852	0.00165909	0.000182833	0.00175239	0.000668398	0.0464894	0.000828917	0.00145679	0.000387545	0.000962088	0.000422209	0.00253559	0.00310975	0.042069		0.00773156	0.0493947	0.00644957	0.00282568	0.00543616	9.62057e-05	0.00193918	0.000224108	0.00195666	0.000150407	0.00311863	0.000973264	0.000178893	0.0102276	0.00160024	0.000398215	0.00305076	0.00313284	0.0010691	0.00154152	0.00361838	0.000427016	0.00229584	0.00340196	7.74215e-05	0.0195239	0.000534262
3	Seed_Photosyn_tissue	Control	Day	2	Seed_Photosyn_tissueControlDay2	Seed_Photosyn_tissueControlDay2R3	1	0.00105821	0.00127877	0.000153331	0.00114079	0.000680289	0.0375685	0.000827062	0.000248354	0.000438534	0.000868493	0.000320556	0.00176743	0.0021014	0.0364674	0.000168289	0.00251983	0.00683442	0.00204761	0.00219112	0.00024628	0.000100501	0.000123649	0.000173655	0.00105963	0.000185968	4.63936e-05	0.000826694	0.000145634	0.010927	0.00197119	0.000644431	0.0031881	0.00324281	0.00124096	0.00336644	0.00314625	0.000306206	0.00231918	0.00350887	6.63343e-05	0.0226771	0.000787658
4	Seed_Photosyn_tissue	Control	Day	2	Seed_Photosyn_tissueControlDay2	Seed_Photosyn_tissueControlDay2R4	1	0.00162936	0.00131315	0.000135278	0.00171593	0.000688252	0.0491767	0.000649111	0.00247989	0.000499161	0.000491472	0.00031226	0.00207808	0.00285129	0.0427545	0.000380541	0.00393824	0.0156259	0.00228304	0.00194272	0.00122132	6.90977e-05	0.000625938	0.000254482	0.00129937	0.000162928	0.00279832	0.00093631	0.00019172	0.0112556	0.00255077	0.00039657	0.00347811	0.00293107	0.00117733	0.00202385	0.0217937	0.000285211	0.00217366	0.00276342	7.49522e-05	0.0171077	0.00108503
5	Seed_Photosyn_tissue	Control	Day	2	Seed_Photosyn_tissueControlDay2	Seed_Photosyn_tissueControlDay2R5	1	0.0021945	0.00187278	0.000147553	0.000503236	0.000922208	0.0256904	0.00111417	0.00159746	0.000413677	0.000967722	0.000482056	0.00172339	0.00247564	0.0426117	0.00030633	0.0042192	0.0056287	0.00316807	0.00303887	0.000862639	0.000110508	0.000114445	0.000293211	0.0015861	0.000161388	0.00303212	0.000584927	0.000237711	0.0137562	0.00105827	0.000512888	0.00456182	0.00313596	0.00189069	0.00215752	0.0283943	0.00039963	0.00202929	0.0038124	9.84958e-05	0.0203517	0.000365029
1	Seed_Photosyn_tissue	Control	Day	4	Seed_Photosyn_tissueControlDay4	Seed_Photosyn_tissueControlDay4R1	3	0.0016044	0.00465916	0.000152384	0.0049646	0.00225671	0.0391769	0.00292869	0.00106557	0.000378921	0.000878063	0.000376873	0.00257785	0.00278	0.0199524	0.000514079	0.00667136	0.0345468	0.00376297	0.00293515	0.00121163	8.52062e-05	0.000281763	0.000206005	0.00152048	0.000258298	4.92215e-05	0.000716006	0.000237106	0.00671204	0.00180739	0.000517165	0.00530655	0.00532141	0.000969298	0.00186613	0.00175452	0.000471736	0.00347529	0.00256522	7.51401e-05	0.0270759	0.00184442
2	Seed_Photosyn_tissue	Control	Day	4	Seed_Photosyn_tissueControlDay4	Seed_Photosyn_tissueControlDay4R2	3	0.00108741	0.00503156	0.000361792	0.00161714	0.00499502	0.0358901	0.00455215	0.005478	0.00037784	0.00068832	0.00166984	0.0027353	0.00126101	0.0160285	0.0006126	0.00515655	0.0289281	0.00311239	0.00172748	0.000842644	0.000132598	0.000852989	0.000131689	0.000621259	0.00021289	0.000253538	0.00057322	0.000138913	0.0061854	0.00841024	0.0004056	0.0039603	0.00432807	0.00077919	0.00062323	0.000365987	0.000428327	0.00213222	0.00241932	0.000571697	0.0206249	0.000445838
3	Seed_Photosyn_tissue	Control	Day	4	Seed_Photosyn_tissueControlDay4	Seed_Photosyn_tissueControlDay4R3	3	0.000838311	0.00342262	0.000200033	0.00129475	0.0025555	0.0395602	0.00316169	0.000526223	0.000380937	0.000719987	0.000468979	0.00189556	0.00194917	0.0124235	0.000204125	0.00375462	0.00754949	0.00230618	0.00240043	0.000855215	0.000159849	0.000221656	0.00015471	0.000885702	0.000139029	4.94002e-05	0.000171798	0.000174342	0.00591651	0.0021827	0.000654428	0.00375632	0.00342682	0.000430242	0.00092987	0.001517	0.000302613	0.00229535	0.00155147	0.000120132	0.0165503	0.000930786
4	Seed_Photosyn_tissue	Control	Day	4	Seed_Photosyn_tissueControlDay4	Seed_Photosyn_tissueControlDay4R4	3	0.00220049	0.00349106	0.00014421	0.00056588	0.00245089	0.0150959	0.00166708	0.00131703	0.000336765	0.000856727	0.000649405	0.00163014	0.00217693	0.0235835	0.000140043	0.00245512	0.00739729	0.00339202	0.00245076	0.000862626	8.88254e-05	9.63158e-05	0.000214745	0.00161853	0.000139535	0.00277034	0.000283495	0.000237316	0.0072678	0.000846361	0.000352095	0.00583192	0.00297491	0.00116584	0.000920236	0.00358285	0.000714138	0.0022946	0.00283126	0.000272902	0.0198097	0.00036471
5	Seed_Photosyn_tissue	Control	Day	4	Seed_Photosyn_tissueControlDay4	Seed_Photosyn_tissueControlDay4R5	3	0.00115734	0.00273259	0.000136177	0.00102914	0.00173624	0.0249632	0.00153159	0.000336298	0.000392464	0.000638238	0.000263547	0.00171281	0.00192441	0.0211373	9.85343e-05	0.00340025	0.0113913	0.00244722	0.00373655	0.00019556	4.44953e-05	4.34555e-05	0.000178879	0.000983291	0.000140359	0.000125675	4.25815e-05	0.000147788	0.00728772	0.000461043	0.000303362	0.00278525	0.00264955	0.000839906	0.00120411	0.00173546	0.000357522	0.00198324	0.00257282	7.05275e-05	0.015439	0.00080031
1	Seed_Photosyn_tissue	Control	Day	6	Seed_Photosyn_tissueControlDay6	Seed_Photosyn_tissueControlDay6R1	5	0.000785926	0.00302709	0.000142925	0.00106522	0.00191596	0.0336849	0.00181512	0.000527517	0.000426291	0.000892885	0.000553078	0.00191322	0.00203621	0.030757	0.000278582	0.00395551	0.0095716	0.00318549	0.00237914	0.000198762	7.36886e-05	0.000233891	0.000212322	0.00127469	0.000140706	0.000160622	0.000612932	0.000168795	0.00815327	0.00108413	0.000591647	0.00334218	0.00263041	0.00102659	0.00222448	0.0017989	0.000365756	0.002398	0.00195634	0.000117554	0.0234954	0.00129367
2	Seed_Photosyn_tissue	Control	Day	6	Seed_Photosyn_tissueControlDay6	Seed_Photosyn_tissueControlDay6R2	5	0.00181958	0.00274446	0.000160713	0.000403419	0.00220467	0.0236151	0.00107413	0.000527435	0.000245994	0.000563194	0.000325509	0.00126445	0.00175879	0.0265197	0.000123739	0.00349723	0.0044069	0.00250624	0.00231137	0.000385821	0.000118139	0.000110237	0.00020715	0.00189822	0.000203625	3.50486e-05	0.000550758	0.00016857	0.0071452	0.00208871	0.000568216	0.00383144	0.0037672	0.000950694	0.00146105	0.00302971	0.000461623	0.00266406	0.00186849	0.000187207	0.024177	0.000837134
3	Seed_Photosyn_tissue	Control	Day	6	Seed_Photosyn_tissueControlDay6	Seed_Photosyn_tissueControlDay6R3	5	0.000958299	0.00346496	0.000162167	0.00146646	0.00300591	0.0578364	0.00221221	0.000648023	0.000317442	0.000720242	0.000279162	0.00233009	0.00243119	0.0390566	0.000268575	0.00552196	0.0160111	0.00276391	0.00262079	0.00126559	8.88022e-05	0.000540252	0.000243683	0.00168951	0.000123944	0.000392028	0.00047359	0.000121748	0.00611243	0.000698178	0.000551726	0.00358507	0.00262722	0.000557134	0.00101601	0.00127813	0.000395522	0.00250596	0.00167813	0.000105767	0.0176902	0.000375397
4	Seed_Photosyn_tissue	Control	Day	6	Seed_Photosyn_tissueControlDay6	Seed_Photosyn_tissueControlDay6R4	5	0.00102718	0.00232618	0.000233825	0.000554019	0.00121845	0.0213105	0.000972773	0.000586138	0.000296189	0.000453038	0.000497804	0.00158547	0.00129563	0.0104336	0.000118601	0.00345765	0.00496988	0.00195396	0.00259769	0.000503087	0.000162691	0.000237163	0.000219086	0.00113993	0.000187802	0.000110442	0.000247061	0.000172679	0.00507024	0.000807736	0.000379315	0.00215943	0.00111018	0.000343575	0.000420191	0.000938685	0.000463584	0.00284478	0.00199122	0.000204914	0.0219854	0.00103246
1	Seed_Photosyn_tissue	Control	Night	2	Seed_Photosyn_tissueControlNight2	Seed_Photosyn_tissueControlNight2R1	2	0.00104709	0.00338165	0.000140977	0.000911	0.00194398	0.0396166	0.00183841	0.000769345	0.000355668	0.000438049	0.000592746	0.00188939	0.00262487	0.0242154	0.000538763	0.0128559	0.0169729	0.00418412	0.00372537	0.00107149	5.95244e-05	0.000234978	0.000239106	0.00141595	0.000120402	0.00394956	0.000159401	0.000128141	0.00814883	0.000972587	0.000480177	0.00298838	0.00192053	0.000500648	0.000757853	0.00433789	0.000845457	0.00330457	0.00334498	0.000131827	0.0191037	0.00052255
2	Seed_Photosyn_tissue	Control	Night	2	Seed_Photosyn_tissueControlNight2	Seed_Photosyn_tissueControlNight2R2	2	0.00303279	0.00269555	0.000311907	0.000957854	0.0021201	0.0496177	0.00188801	0.00369236	0.000558773	0.000730139	0.000951183	0.00292463	0.00494587	0.0286972	0.000449496	0.0169694	0.0252986	0.00532569	0.00452139	0.0018289	0.000240606	0.000448273	0.000452981	0.00181865	0.000247394	0.000451923	0.000187154	0.000223761	0.0112192	0.00514952	0.000625321	0.00270147	0.00250316	0.000771816	0.000551548	0.00232315	0.000595115	0.00844608	0.00438186	0.000210907	0.0354291	0.00132064
3	Seed_Photosyn_tissue	Control	Night	2	Seed_Photosyn_tissueControlNight2	Seed_Photosyn_tissueControlNight2R3	2	0.00188603	0.00158055	0.000152902	0.00125062	0.00113424	0.0464891	0.00125955	0.00245292	0.000315824	0.000352962	0.000398263	0.00235755	0.00253235	0.0359091	0.000683942	0.022479	0.0453279	0.00269776	0.00278763	0.00331913	6.10292e-05	0.00207526	0.000289145	0.00101698	0.00018191	0.000125161	0.000354856	0.000121814	0.0104048	0.00379041	0.000460478	0.00270055	0.0043423	0.00062857	0.00121366	0.00124966	0.000436482	0.00362575	0.00333813	9.07852e-05	0.0259156	0.000948537
4	Seed_Photosyn_tissue	Control	Night	2	Seed_Photosyn_tissueControlNight2	Seed_Photosyn_tissueControlNight2R4	2	0.00324849	0.0039003	0.000227588	0.00176046	0.00341945	0.0373493	0.00282546	0.0071228	0.000609382	0.000522218	0.000630167	0.00348243	0.00335335	0.0582768	0.000857358	0.0281988	0.0501486	0.0101926	0.00402574	0.0040887	9.19963e-05	0.00203663	0.000512846	0.00103957	0.00017779	0.0042223	0.000557842	0.000241155	0.0132584	0.00484707	0.000613216	0.0191028	0.00389623	0.00117848	0.00235141	0.00350335	0.00194098	0.00235905	0.00925597	9.51644e-05	0.0279126	0.00113972
1	Seed_Photosyn_tissue	Control	Night	4	Seed_Photosyn_tissueControlNight4	Seed_Photosyn_tissueControlNight4R1	4	0.00134093	0.00457871	0.000281219	0.0011474	0.00225226	0.0467136	0.00219463	0.00178492	0.000379932	0.000282932	0.000582356	0.00273414	0.00137163	0.0149491	0.000537144	0.0162355	0.0160872	0.00223379	0.00282459	0.00132715	0.000107228	0.000180329	0.000220941	0.00120906	0.000197603	0.000334215	0.000930057	0.000188686	0.00384586	0.0011913	0.000395732	0.00147045	0.00171556	0.000326058	0.000447315	0.000984911	0.000521062	0.00318504	0.00221168	0.000135028	0.0346149	0.00128115
2	Seed_Photosyn_tissue	Control	Night	4	Seed_Photosyn_tissueControlNight4	Seed_Photosyn_tissueControlNight4R2	4	0.00118476	0.00385642	0.000241024	0.00117839	0.00191824	0.0447576	0.00122747	0.00078316	0.000541854	0.00044688	0.000518488	0.00169614	0.00115059	0.0151547	0.000300213	0.0105439	0.00748353	0.00155036	0.00410543	0.000147372	9.97267e-05	6.43524e-05	0.000206183	0.000971982	0.000288728	0.000230929	0.000353273	0.000247875	0.00400747	0.00091377	0.00046896	0.0016569	0.00175082	0.000231987	0.000437774	0.00125934	0.000406611	0.00376369	0.00241161	0.000130102	0.0363015	0.00107731
3	Seed_Photosyn_tissue	Control	Night	4	Seed_Photosyn_tissueControlNight4	Seed_Photosyn_tissueControlNight4R3	4	0.000443155	0.00240017	0.000133082	0.000971736	0.0016226	0.0568805	0.00155225	0.000285913	0.000416849	0.000338626	0.000304411	0.00181997	0.000916791	0.0395486	0.000365182	0.0139125	0.0121482	0.00122539	0.0023585	0.000244789	7.74052e-05	6.30586e-05	0.000212593	0.000625806	0.000239187	0.00283521	0.000696428	0.000165384	0.00314649	0.000893627	0.000354739	0.0019723	0.00264988	0.000413191	0.000890629	0.00101183	0.000350273	0.00190043	0.0021762	6.11017e-05	0.0215235	0.000566505
4	Seed_Photosyn_tissue	Control	Night	4	Seed_Photosyn_tissueControlNight4	Seed_Photosyn_tissueControlNight4R4	4	0.000852452	0.00464762	0.000211091	0.00256975	0.00182006	0.0489255	0.00259486	0.000556401	0.000477238	0.000372221	0.000421267	0.0030394	0.00189582	0.0318586	0.000474202	0.0227405	0.0219454	0.00196569	0.00328488	0.000482846	6.80152e-05	0.000341256	0.000198832	0.00126222	0.000168986	0.000107379	0.00100379	0.000221117	0.00542856	0.000881867	0.000602713	0.00311608	0.00337233	0.000621298	0.00063713	0.00195814	0.000499498	0.00320783	0.00223181	0.000125297	0.0333895	0.00122457
5	Seed_Photosyn_tissue	Control	Night	4	Seed_Photosyn_tissueControlNight4	Seed_Photosyn_tissueControlNight4R5	4	0.000593971	0.0026384	0.000169634	0.000991119	0.00128551	0.0527239	0.000993614	0.000241892	0.000294982	0.000315589	0.000388934	0.00137832	0.000991257	0.026039	0.000228442	0.0114435	0.00895831	0.000921499	0.00249208	0.000120874	7.62367e-05	6.752e-05	0.000206913	0.00102962	0.000218708	0.000366761	0.00117391	0.000162327	0.00424543	0.000546576	0.000476314	0.00233961	0.00321255	0.000603858	0.000602021	0.00158638	0.000433926	0.00344726	0.00241074	9.90337e-05	0.0268272	0.000764779
1	Seed_Photosyn_tissue	Control	Night	6	Seed_Photosyn_tissueControlNight6	Seed_Photosyn_tissueControlNight6R1	6	0.000933135	0.00379076	0.000310764	0.00120675	0.00332503	0.0445886	0.00300113	0.00477535	0.000375958	0.000294124	0.000496859	0.00225911	0.00145722	0.0105198	0.000370111	0.0104336	0.0182625	0.00228752	0.00312194	0.000880809	0.000120039	0.000295618	0.000319222	0.00120085	0.000136525	0.000366613	0.000280959	0.000110156	0.0109055	0.00426598	0.000753281	0.00365094	0.00441142		0.000985257	0.000707739	0.000657538	0.00373708	0.00212786	0.000157193	0.0300453	0.00256297
2	Seed_Photosyn_tissue	Control	Night	6	Seed_Photosyn_tissueControlNight6	Seed_Photosyn_tissueControlNight6R2	6	0.000743984	0.00318191	0.000149609	0.000569351	0.00239243	0.0418707	0.00190735	0.000577669	0.00025407	0.00029104	0.000290111	0.00186141	0.00140709	0.0196423	0.000379157	0.0129356	0.0123076	0.00119144	0.00272673	0.000634463	6.09642e-05	0.000132293	0.000236956	0.00122044	0.000145725	0.00197242	0.000609379	0.000107815	0.00841474	0.000928244	0.000434861	0.00180633	0.00384602	0.000717346	0.00227659	0.00326336	0.000414947	0.00287871	0.00246756	8.74804e-05	0.0211445	0.000599059
3	Seed_Photosyn_tissue	Control	Night	6	Seed_Photosyn_tissueControlNight6	Seed_Photosyn_tissueControlNight6R3	6	0.00112115	0.00571232	0.000274122	0.000621581	0.00593318	0.0449829	0.00429314	0.0139986	0.000377788	0.000341208	0.000602616	0.00567436	0.00293664	0.0254341	0.000739152	0.0244086	0.0612333	0.0143038	0.00341759	0.0103001	0.000139669	0.00265775	0.000323115	0.0019526	0.000146082	0.00315155	0.000364096	0.000142125	0.00447535	0.00595326	0.000201072	0.00240426	0.00178786	0.000255085	0.000278291	0.00247336	0.000607991	0.00222655	0.00136112	0.000167593	0.0225767	0.00154648
4	Seed_Photosyn_tissue	Control	Night	6	Seed_Photosyn_tissueControlNight6	Seed_Photosyn_tissueControlNight6R4	6	0.0011466	0.00462707	0.000338977	0.0011063	0.00339235	0.0360434	0.00294942	0.00151262	0.000366377	0.00040465	0.000494457	0.00367593	0.00235326	0.0113374	0.000614296	0.0159469	0.0383017	0.00294426	0.00334522	0.00277677	0.000121653	0.000971709	0.000350608	0.00108284	0.000203953	0.00166023	0.000464467	0.000112741	0.00383543	0.00386373	0.000445069	0.00233522	0.00148154	0.000373093	0.000486315	0.0041246	0.000639137	0.00462866	0.00193247	0.000128721	0.0297036	0.00163944
5	Seed_Photosyn_tissue	Control	Night	6	Seed_Photosyn_tissueControlNight6	Seed_Photosyn_tissueControlNight6R5	6	0.00113604	0.00351116	0.000173299	0.00192029	0.00247925	0.0328452	0.0026579	0.00154202	0.000351313	0.000294948	0.000330792	0.00371649	0.00203347	0.0153235	0.000324682	0.0141866	0.0314594	0.00264364	0.00287152	0.00121542	6.75225e-05	0.000298303	0.000159633	0.00134324	0.000124995	0.000191411	0.000923121	0.000100402	0.00444875	0.00147112	0.000579294	0.0026574	0.00374738		0.00095058	0.000795694	0.000614667	0.00271064	0.00152953	9.06105e-05	0.0187485	0.000920581
1	Seed_Photosyn_tissue	HNT	Day	2	Seed_Photosyn_tissueHNTDay2	Seed_Photosyn_tissueHNTDay2R1	1	0.0014963	0.00205167	0.000253382	0.00279427	0.000546085	0.0549506	0.00123377	0.000467512	0.000344376	0.000806074	0.000323025	0.00250391	0.00201243	0.0261778	0.000414336	0.00726646	0.018444	0.00357188	0.00326015	0.000731002	8.28067e-05	0.000175538	0.00016483	0.000807534	0.000166252	0.00252952	0.000625806	0.000298558	0.00734276	0.00112563	0.000313407	0.00324922	0.00287947	0.000583363	0.000697674	0.00517083	0.000330707	0.00316192	0.00326172	6.48097e-05	0.0247095	0.000442639
2	Seed_Photosyn_tissue	HNT	Day	2	Seed_Photosyn_tissueHNTDay2	Seed_Photosyn_tissueHNTDay2R2	1	0.00300891	0.00175928	0.00017572	0.00191768	0.000848811	0.0351812	0.000968099	0.0031664	0.000394529	0.000739333	0.000376489	0.00264813	0.00422545	0.0108215	0.000580531	0.00778764	0.051457	0.0069321	0.00282363	0.00391888	0.000132914	0.00309949	0.000162244	0.000849638	0.000122734	9.52045e-05	0.000318697	0.000253582	0.0172698	0.00581406	0.000889336	0.0046253	0.00507277	0.00133193	0.00409383	0.00790741	0.000584288	0.0029145	0.00333077	0.000112602	0.0337788	0.00036291
3	Seed_Photosyn_tissue	HNT	Day	2	Seed_Photosyn_tissueHNTDay2	Seed_Photosyn_tissueHNTDay2R3	1	0.00089428	0.00160862	0.000219165	0.00281831	0.000660674	0.0353322	0.00103004	0.00102187	0.000470593	0.0012382	0.000345271	0.00421478	0.00266323	0.0257054	0.00037389	0.00863595	0.0434401	0.00429455	0.00302171	0.00166711	7.62671e-05	0.00105923	0.000168523	0.00115088	0.000173425	0.00256264	0.00050606	0.000172448	0.0142164	0.00135502	0.000538661	0.00272474	0.00332586	0.00121419	0.00306061	0.00709488	0.00037953	0.00322196	0.00371696	6.65779e-05	0.0232975	0.00075017
4	Seed_Photosyn_tissue	HNT	Day	2	Seed_Photosyn_tissueHNTDay2	Seed_Photosyn_tissueHNTDay2R4	1	0.00140229	0.00191762	0.000144259	0.000570898	0.000593393	0.0419504	0.00106021	0.000706129	0.000329215	0.00118565	0.000427396	0.0016458	0.00188765	0.0301827	0.000214166	0.00432952	0.0102307	0.00295622	0.00338544	0.000110737	9.12002e-05	0.00012989	0.000227791	0.00097425	0.000129901	0.00259021	0.000325382	0.000247884	0.0156171	0.000883249	0.000591396	0.00346202	0.00345442	0.00150015	0.00265853	0.00245542	0.000349944	0.00353566	0.00289443	9.18139e-05	0.0277692	0.0008758
5	Seed_Photosyn_tissue	HNT	Day	2	Seed_Photosyn_tissueHNTDay2	Seed_Photosyn_tissueHNTDay2R5	1	0.00104446	0.00195704	0.000204244	0.00366977	0.00069318	0.0744458	0.00105664	0.00100708	0.000498966	0.00104076	0.000488962	0.00278114	0.00260139	0.0421601	0.000501489	0.00524547	0.0291008	0.00298553	0.00312258	0.000197641	6.55559e-05	0.000139	0.000136902	0.00130072	0.000239299	0.00422575	0.000925512	0.000222612	0.0118837	0.0013142	0.000675447	0.00373672	0.00322759	0.00129127	0.00369671	0.00533608	0.000331067	0.00295233	0.00298431	9.27931e-05	0.0303817	0.000728086
2	Seed_Photosyn_tissue	HNT	Day	4	Seed_Photosyn_tissueHNTDay4	Seed_Photosyn_tissueHNTDay4R2	3	0.00105941	0.00407241	0.00014118	0.000416576	0.00210676	0.0285269	0.00220499	0.00135936	0.000394731	0.000724868	0.000435124	0.0021908	0.00275071	0.0221698	0.000338893	0.00822329	0.0134396	0.00230715	0.00381168	0.000454057	6.01488e-05	0.000213934	0.000433989	0.00117119	0.000143268	0.000174134	0.000412469	0.000195885	0.00558671	0.000696907	0.000389442	0.00289704	0.00220991		0.000534154	0.00194174	0.00074522	0.00446719	0.00203388	0.000144813	0.0289722	0.000236574
3	Seed_Photosyn_tissue	HNT	Day	4	Seed_Photosyn_tissueHNTDay4	Seed_Photosyn_tissueHNTDay4R3	3	0.000959247	0.002048	9.79479e-05	0.00434626	0.000971044	0.0185815	0.000958559	0.000251022	0.000362348	0.00074932	0.000291591	0.00134471	0.00110542	0.0121227	0.000273267	0.00321978	0.0179448	0.00181735	0.00334505	6.10902e-05	5.80487e-05	0.000281688	0.000189603	0.000754428	0.000182037	0.000222444	6.15766e-05	0.000212734	0.00580733	0.00106474	0.00049912	0.00275818	0.00335948	0.000638129	0.00166272	0.000869234	0.000362599	0.00231955	0.00168545	8.28725e-05	0.0242539	0.000798856
4	Seed_Photosyn_tissue	HNT	Day	4	Seed_Photosyn_tissueHNTDay4	Seed_Photosyn_tissueHNTDay4R4	3	0.00216385	0.0031096	0.000298031	0.000571962	0.00150895	0.015473	0.0014795	0.00180608	0.000301901	0.00066438	0.000991104	0.00116221	0.00183663	0.00948277	0.000243188	0.002722	0.00441435	0.00461605	0.00314572	0.000462758	0.000214657	0.000162636	0.000257663	0.001317	0.000206353	4.47642e-05	0.000183293	0.000256799	0.00553477	0.000933393	0.000436978	0.00334859	0.00129761	0.000326698	0.000291741	0.0036527	0.000487361	0.00301865	0.00142163	0.000402029	0.0309601	0.000660901
1	Seed_Photosyn_tissue	HNT	Night	2	Seed_Photosyn_tissueHNTNight2	Seed_Photosyn_tissueHNTNight2R1	2	0.00380802	0.00219329	0.000149132	0.00144266	0.00113006	0.04064	0.00137006	0.00279521	0.000331572	0.000341569	0.000383526	0.00238408	0.00452273	0.0112758	0.000425676	0.0167703	0.0448589	0.00808904	0.00341842	0.00276464	0.000101515	0.00111284	0.000301955	0.00150728	0.00018856	0.00314389	0.000354108	0.000115717	0.00733695	0.00276416	0.000433053	0.00304241	0.00363078	0.000859718	0.00113079	0.00325137	0.000385997	0.00245644	0.00248745	9.20537e-05	0.029355	0.000788199
2	Seed_Photosyn_tissue	HNT	Night	2	Seed_Photosyn_tissueHNTNight2	Seed_Photosyn_tissueHNTNight2R2	2	0.0013588	0.00240815	0.000245027	0.00100608	0.00153097	0.0618188	0.00152479	0.000270891	0.000433902	0.000392801	0.000513872	0.00131494	0.0018877	0.0206552	0.00015603	0.00687017	0.00720262	0.00148569	0.0046119	9.3754e-05	7.79591e-05	4.56891e-05	0.000360101	0.00090427	0.000328489	5.99333e-05	0.000377736	0.000149656	0.00563202	0.000543909	0.000638034	0.00295103	0.00264419	0.000694062	0.00113517	0.00356745	0.000366738	0.00346132	0.00306664	0.00011408	0.025952	0.00054699
3	Seed_Photosyn_tissue	HNT	Night	2	Seed_Photosyn_tissueHNTNight2	Seed_Photosyn_tissueHNTNight2R3	2	0.00106154	0.00327669	0.000175957	0.000994738	0.00227621	0.0526904	0.00213013	0.000670007	0.000387174	0.000402684	0.000349115	0.00152596	0.00217155	0.00728682	0.000288783	0.00681263	0.00868286	0.00238615	0.00273401	0.000497147	8.95119e-05	0.000127188	0.000220234	0.000773426	0.000193899	0.00059013	0.000317506	0.00011763	0.00755735	0.00165623	0.000446614	0.00263658	0.00310177	0.00079338	0.00127745	0.0011309	0.000416278	0.00346617	0.00301651	6.48144e-05	0.0254125	0.00105521
4	Seed_Photosyn_tissue	HNT	Night	2	Seed_Photosyn_tissueHNTNight2	Seed_Photosyn_tissueHNTNight2R4	2	0.00247841	0.00448865	0.00019835	0.00137838	0.00204382	0.0497866	0.00226096	0.00215432	0.000609475	0.000442901	0.000407636	0.00348249	0.00458932	0.0193021	0.000474077	0.0202899	0.0240481	0.00477999	0.0040089	0.00288805	9.66045e-05	0.000431721	0.00040688	0.00113296	0.00030455	0.00480646	0.000283477	0.000145995	0.00513329	0.00326991	0.000398896	0.00271328	0.00181414	0.000511281	0.000406181	0.00195068	0.000352142	0.00372371	0.00306503	0.000150968	0.0297376	0.00169852
5	Seed_Photosyn_tissue	HNT	Night	2	Seed_Photosyn_tissueHNTNight2	Seed_Photosyn_tissueHNTNight2R5	2	0.00121145	0.00268185	0.000183498	0.000699286	0.00167268	0.0348366	0.0015228	0.000664702	0.000337817	0.000323094	0.000343834	0.00201737	0.00300725	0.0116161	0.000240083	0.00966536	0.0144152	0.002923	0.00353697	0.000194845	6.60369e-05	0.000234981	0.000277962	0.00103483	0.000195208	0.000141511	0.000363827	0.000162542	0.00448138	0.000893738	0.000480465	0.00270299	0.00293062	0.000880844	0.000757125	0.00424235	0.000349301	0.00345615	0.00277581	0.000113972	0.0221755	0.000375283
1	Seed_Photosyn_tissue	HNT	Night	4	Seed_Photosyn_tissueHNTNight4	Seed_Photosyn_tissueHNTNight4R1	4	0.00184119	0.00389835	0.000202124	0.000538834	0.00329442	0.0626922	0.00203913	0.00078299	0.000671359	0.000370338	0.000432183	0.00183339	0.0029949	0.0261704	0.000453629	0.0116651	0.0137962	0.00284819	0.00387091	0.000134486	0.000108601	8.42859e-05	0.0005198	0.00119099	0.000289338	0.00295949	0.00119597	0.000139336	0.00464602	0.00181299	0.000359998	0.00292218	0.00252114	0.000390523	0.000745866	0.00325356	0.000613056	0.00342462	0.00202566	0.000105646	0.0348936	0.000863246
2	Seed_Photosyn_tissue	HNT	Night	4	Seed_Photosyn_tissueHNTNight4	Seed_Photosyn_tissueHNTNight4R2	4	0.00107998	0.00387475	0.000274987	0.000739376	0.0031005	0.0425847	0.00243363	0.00170347	0.000541941	0.000527959	0.000673391	0.00223173	0.00183669	0.0298938	0.000237599	0.0105876	0.00679881	0.00248507	0.00359349	0.000293683	8.69656e-05	0.000160821	0.000303524	0.00113088	0.000324872	0.000295	0.000472829	0.000122424	0.00307964	0.0013374	0.000315522	0.00258312	0.00127758	0.00031709	0.000340576	0.00151569	0.000557282	0.00252284	0.00125289	0.000229007	0.0279119	0.000593832
3	Seed_Photosyn_tissue	HNT	Night	4	Seed_Photosyn_tissueHNTNight4	Seed_Photosyn_tissueHNTNight4R3	4	0.00145086	0.0053782	0.000219717	0.00185086	0.00330901	0.0470351	0.0032149	0.00171613	0.000572556	0.000485496	0.000563138	0.00349256	0.00345068	0.027621	0.000418853	0.0148131	0.0230432	0.00620904	0.00397989	0.000357347	0.00011059	0.000279486	0.000404151	0.00142433	0.000303095	0.00401451	0.000979799	0.000142641	0.00877433	0.000838524	0.000644414	0.00472079	0.00464446	0.00120686	0.00270151	0.00345287	0.000492343	0.00287594	0.00198063	0.000145846	0.035869	0.000905201
4	Seed_Photosyn_tissue	HNT	Night	4	Seed_Photosyn_tissueHNTNight4	Seed_Photosyn_tissueHNTNight4R4	4	0.00084896	0.00473898	0.000233653	0.000773933	0.0038364	0.0474156	0.00256009	0.00242517	0.000398465	0.000294199	0.000455911	0.00274967	0.00251147	0.0154859	0.000382563	0.0133998	0.0142004	0.00247576	0.00286219	0.000933754	8.51504e-05	0.000270127	0.000266456	0.00117512	0.000151093	9.51351e-05	0.000620734	0.000110423	0.00278869	0.00180019	0.000209784	0.00192729	0.00121581	0.000283216	0.000309282	0.00105506	0.000379534	0.00188922	0.00114556	7.37846e-05	0.0239061	0.000639391
1	Seed	Control	Day	2	SeedControlDay2	SeedControlDay2R1	1	0.00424187	0.00456467	0.000311558	0.000770458	0.00557298	0.0159687	0.00564843	0.00289572	0.00090391	0.000264141	0.00105828	0.0038889	0.00387791	0.0423001	0.00632983	0.0124834	0.0814227	0.00540965	0.000573093	0.0167742	0.000186664	0.00621927	0.000331506	0.00124674	0.000276236	0.00016936	0.00113877	0.000473212	0.00925012	0.00910354	0.000219392	0.179013	0.000425808	0.000226804	0.000370392	0.00243773	0.00672941	0.0060804	0.0786036	0.000262929	0.0255496	0.00208894
2	Seed	Control	Day	2	SeedControlDay2	SeedControlDay2R2	1	0.00402512	0.00493846	0.00046605	0.00151753	0.00560059	0.0195032	0.0109323	0.00172266	0.000649915	0.000336762	0.000878137	0.00535305	0.00538822	0.0466271	0.00371956	0.0107872	0.0649696	0.00376319	0.000626508	0.0185177	0.000194236	0.00231985	0.000401526	0.00162526	0.000445998	0.0010308	0.00197927	0.000655054	0.00664077	0.0108942	0.000220323	0.125485	0.000411631	0.000134553	0.000433128	0.00303919	0.00484256	0.0090405	0.0777973	0.000121512	0.0323957	0.00181124
3	Seed	Control	Day	2	SeedControlDay2	SeedControlDay2R3	1	0.00422319	0.00606044	0.00039321	0.000888147	0.00569959	0.00996073	0.00661116	0.00319273	0.000820705	0.000257267	0.00106337	0.00380087	0.00513381	0.0217339	0.00576918	0.0113238	0.0641426	0.00250514	0.000579898	0.0215716	0.000174669	0.00268722	0.000559859	0.00141834	0.000222073	0.000400514	0.00117992	0.000435704	0.00394922	0.00534939	0.000208325	0.122582	0.000541832	0.000221879	0.000417176	0.00105748	0.00583214	0.00955454	0.0973473	0.000347007	0.0315314	0.00180841
4	Seed	Control	Day	2	SeedControlDay2	SeedControlDay2R4	1	0.00378735	0.00533188	0.000256741	0.00135147	0.00390071	0.0129454	0.00842366	0.00198129	0.000796488	0.000313196	0.00102007	0.00447618	0.00455856	0.038819	0.00443164	0.00852481	0.0843167	0.00608539	0.000425563	0.0132445	0.000113735	0.00103809	0.000395561	0.00119784	0.000189878	0.000117731	0.00165911	0.000450166	0.0110622	0.00709186	0.000308238	0.121853	0.000554318	0.000221312	0.000837756	0.0150808	0.00505172	0.0073208	0.0608467	0.000100326	0.0226371	0.00121294
1	Seed	Control	Day	4	SeedControlDay4	SeedControlDay4R1	3	0.00520775	0.00768936	0.000578987	0.00167409	0.0058395	0.0196461	0.0118623	0.00220154	0.00042822	0.000320182	0.000892085	0.00380936	0.00451734	0.0424544	0.0119465	0.012061	0.134021	0.00586247	0.000525905	0.0277707	0.000224756	0.00174317	0.000339622	0.00111169	0.000286711	0.000306399	0.000978269	0.000418035	0.0109685	0.0314667	0.000277358	0.0297256	0.000438626	0.000210372	0.000589432	0.00165783	0.0106898	0.00452987	0.0191604	0.000183433	0.0278186	0.00132789
2	Seed	Control	Day	4	SeedControlDay4	SeedControlDay4R2	3	0.00109568	0.00654347	0.000183182	0.00138866	0.00711052	0.0197304	0.0144739	0.00153086	0.000440415	0.000265533	0.000656143	0.00445682	0.00362572	0.0486985	0.00718726	0.0110808	0.0745061	0.0030976	0.000442608	0.0283634	0.00012725	0.00117566	0.000305955	0.000959364	0.000149238	0.000512272	0.00118941	0.000330875	0.00883471	0.0242757	0.000280828	0.0479045	0.000229489	0.000126755	0.000511708	0.00210925	0.00823439	0.00475361	0.0196636	0.000114272	0.0203492	0.00148008
3	Seed	Control	Day	4	SeedControlDay4	SeedControlDay4R3	3	0.00307663	0.0097062	0.000505793	0.0014461	0.00968848	0.0156092	0.0181321	0.00254026	0.00066237	0.000378392	0.00108742	0.00457677	0.00519213	0.0424183	0.00832924	0.0114081	0.0891005	0.00474114	0.000650116	0.0208952	0.000268362	0.00222594	0.0004893	0.00104198	0.000428246	0.000734628	0.00120418	0.00043358	0.0141378	0.0246325	0.000320773	0.0421145	0.000304032	0.000211546	0.000542886	0.00116531	0.00697344	0.00521973	0.0239335	0.000272595	0.0295819	0.00219814
4	Seed	Control	Day	4	SeedControlDay4	SeedControlDay4R4	3	0.00447125	0.00979818	0.000284338	0.00152682	0.0130691	0.0234422	0.0138845	0.00414677	0.000413215	0.0002892	0.0011437	0.00538917	0.00482405	0.0682382	0.0129034	0.0132154	0.116966	0.00688394	0.000662011	0.0505074	0.000278481	0.00252696	0.000483477	0.00125991	0.000329689	0.000312217	0.00200128	0.000516882	0.0134483	0.0292318	0.000373137	0.0398031	0.000451256	0.000125439	0.000537542	0.00142542	0.0112814	0.00530046	0.0233453	0.000250754	0.0299003	0.00274901
1	Seed	Control	Day	6	SeedControlDay6	SeedControlDay6R1	5	0.00329869	0.0106666	0.000210137	0.00236073	0.00918065	0.0451714	0.0108569	0.00889882	0.000499715	0.000380971	0.000678924	0.00655559	0.0038939	0.126936	0.0354094	0.0313838	0.12894	0.0125546	0.000487121	0.192402	0.000296444	0.00250011	0.000264681	0.00162434	0.000692287	0.000160669	0.00111842	0.000556687	0.00852258	0.0384036	0.000275402	0.0202924	0.000452703	0.000216887	0.00062886	0.0168087	0.0264999	0.0037579	0.0185994	0.000117287	0.0286195	0.0010536
2	Seed	Control	Day	6	SeedControlDay6	SeedControlDay6R2	5	0.00170448	0.00764839	0.000169232	0.00250751	0.00805048	0.026351	0.0092262	0.00383545	0.000294751	0.000235803	0.000470875	0.00477044	0.00296887	0.0825116	0.0185567	0.0150494	0.116576	0.00705169	0.000455855	0.0482581	0.000114523	0.00131951	0.000266083	0.00120996	0.000413429	9.92458e-05	0.00134385	0.000403864	0.0090993	0.029752	0.00033529	0.0155673	0.00056769	0.000286165	0.000693444	0.00783875	0.00931588	0.00451819	0.0183895	0.000126061	0.0289288	0.00187974
3	Seed	Control	Day	6	SeedControlDay6	SeedControlDay6R3	5	0.0023817	0.00912313	0.000340629	0.000861472	0.00719122	0.0157769	0.0100151	0.00860039	0.000350806	0.000161624	0.000966985	0.00414809	0.00284259	0.0672721	0.0128755	0.0142412	0.0978953	0.00447019	0.000522698	0.0205999	0.00025196	0.00139537	0.000204728	0.00133819	0.000634012	0.000339289	0.00105155	0.000665024	0.0107322	0.0286634	0.000345149	0.00831779	0.00030197	0.000230281	0.000512236	0.00452133	0.0106123	0.00445413	0.0136369	0.000488698	0.0399532	0.00442171
4	Seed	Control	Day	6	SeedControlDay6	SeedControlDay6R4	5	0.00293605	0.0111003	0.000316853	0.00200366	0.0134639	0.0316709	0.0166239	0.0150872	0.000444241	0.000264095	0.00068853	0.00762273	0.0048173	0.0921652	0.023369	0.0219451	0.13824	0.0125487	0.000372073	0.136763	0.000188104	0.00224392	0.000213017	0.00149918	0.000540066	9.3442e-05	0.00186145	0.000695515	0.00828313	0.0413913	0.000329001	0.0157265	0.0004112	0.000157644	0.000405007	0.00141636	0.0106165	0.00308986	0.0155231	0.000187324	0.0307538	0.0013944
5	Seed	Control	Day	6	SeedControlDay6	SeedControlDay6R5	5	0.0011587	0.00604978	0.000299903	0.0033885	0.00666858	0.0366117	0.00974645	0.00446456	0.000434175	0.00038134	0.000895974	0.00661272	0.00319099	0.0834223	0.0152645	0.0132728	0.127628	0.0132158	0.000490476	0.015591	7.00748e-05	0.00112449	0.000317024	0.00106968	0.000618613	0.00044183	0.00154381	0.000656475	0.0120303	0.0200514	0.000353236	0.0144411	0.000405859	0.000297886	0.000689095	0.000864889	0.0125615	0.00519975	0.0129142	0.000150057	0.0294236	0.000985953
1	Seed	Control	Night	2	SeedControlNight2	SeedControlNight2R1	2	0.00515613	0.00794109	0.000779386	0.00140956	0.0072266	0.0151396	0.01139	0.0030321	0.000694317	0.000392522	0.00197368	0.00454647	0.0042213	0.0276728	0.00486894	0.0137256	0.0707262	0.00399436	0.000480566	0.00532153	0.000253243	0.00222226	0.00052668	0.00144036	0.000506293	0.000237784	0.00155673	0.000785785	0.0130561	0.0189915	0.000463137	0.146476	0.000463336		0.000539448	0.00260609	0.0100533	0.00844671	0.082103	0.000805878	0.0346836	0.00221407
2	Seed	Control	Night	2	SeedControlNight2	SeedControlNight2R2	2	0.00260155	0.00680339	0.00046292	0.00212056	0.00721292	0.0229247	0.0241992	0.00192477	0.000859231	0.000338755	0.000949301	0.0046249	0.00647298	0.0305025	0.0043563	0.0182114	0.0584468	0.00292939	0.000777594	0.00906816	0.000263151	0.0025286	0.000479961	0.00120085	0.000389034	0.000602201	0.00264285	0.000633877	0.00762736	0.0200197	0.000254016	0.0997016	0.000440661	0.000137281	0.000495509	0.00181599	0.0059393	0.0102007	0.08055	0.000247236	0.0294288	0.00232791
3	Seed	Control	Night	2	SeedControlNight2	SeedControlNight2R3	2	0.00348291	0.00592904	0.000565432	0.00471836	0.00530862	0.0197462	0.00670693	0.00175922	0.00106528	0.000417052	0.000953865	0.00606648	0.00583647	0.0244664	0.00558152	0.0197313	0.13928	0.0042793	0.000670931	0.00860212	0.000139257	0.00279698	0.000716023	0.00156788	0.000204579	0.00129688	0.00134864	0.000586461	0.00731391	0.00790126	0.00021326	0.0937556	0.000491464	0.000191407	0.000695675	0.00188933	0.00653554	0.0103618	0.0762276	0.000159875	0.0289121	0.000804309
4	Seed	Control	Night	2	SeedControlNight2	SeedControlNight2R4	2	0.00349624	0.00643161	0.000306774	0.00291543	0.00458186	0.012563	0.00509107	0.000981422	0.000711156	0.000197723	0.000642313	0.00373885	0.00531085	0.032312	0.00967191	0.022163	0.132827	0.00502391	0.000573387	0.0210286	9.31686e-05	0.00588165	0.000490819	0.00120904	0.000253474	0.000290252	0.00195617	0.000535721	0.00979099	0.0131692	0.000281515	0.107821	0.000457529		0.000640473	0.00230944	0.012077	0.00879263	0.050374	9.63514e-05	0.0252406	0.00133937
1	Seed	Control	Night	4	SeedControlNight4	SeedControlNight4R1	4	0.00202089	0.0100124	0.000165805	0.00217366	0.0101041	0.0296655	0.0191947	0.0032043	0.000312165	0.000275302	0.000767316	0.00741565	0.00573092	0.0838395	0.0196543	0.0361039	0.111271	0.00664648	0.00040552	0.128495	0.000112896	0.00209572	0.000292045	0.00144002	0.000283569	0.000136198	0.0019534	0.000447044	0.012561	0.0277453	0.000448302	0.0865608	0.000935628	0.000612671	0.00131394	0.0279404	0.0101998	0.003951	0.027671	9.31913e-05	0.0248313	0.00136833
2	Seed	Control	Night	4	SeedControlNight4	SeedControlNight4R2	4	0.00250335	0.00866581	0.000119297	0.0016265	0.00790424	0.0324253	0.0220595	0.00252771	0.000395902	0.000183131	0.000736551	0.00516062	0.00514671	0.0862669	0.00893269	0.0251855	0.076501	0.00466083	0.000442075	0.0893621	0.00016069	0.00109764	0.000242109	0.00120439	0.000309492	0.000204205	0.00124252	0.000324159	0.00880245	0.0278579	0.000274263	0.103776	0.000845523	0.000496702	0.00108599	0.104142	0.0108432	0.00378502	0.0287796	8.57998e-05	0.0201174	0.00129291
3	Seed	Control	Night	4	SeedControlNight4	SeedControlNight4R3	4	0.00278956	0.0099036	0.000164988	0.00140753	0.00947517	0.0208472	0.0166286	0.00276093	0.000345215	0.000309499	0.000787555	0.005208	0.00385846	0.0613782	0.00687967	0.0158478	0.0934384	0.00532498	0.000663458	0.0470293	0.000143821	0.00100826	0.000302794	0.00111463	0.000303801	0.000517619	0.00103533	0.000267279	0.0104002	0.0278499	0.000391671	0.0594574	0.000562621	0.000209815		0.0109829	0.00913529	0.00498143	0.024443	0.00011977	0.0240907	0.00152019
4	Seed	Control	Night	4	SeedControlNight4	SeedControlNight4R4	4	0.00245061	0.00762165	0.00022266	0.00213008	0.00681762	0.0266865	0.0157257	0.00188577	0.000283278	0.000263107	0.000697156	0.00580955	0.00346641	0.0538637	0.0100352	0.0198944	0.12984	0.00486191	0.000507189	0.0390123	0.000123821	0.00190748	0.000315509	0.000995844	0.00020562	0.000204807	0.00130486	0.000254424	0.010241	0.0247843	0.000305972	0.0578799	0.000425429	0.000173432	0.00070069	0.0101751	0.0135799	0.00624679	0.0247906	0.000142853	0.0212843	0.000957619
1	Seed	Control	Night	6	SeedControlNight6	SeedControlNight6R1	6	0.000580351	0.00777736	0.000405306	0.00268438	0.00757218	0.0234677	0.00872417	0.00348139	0.000419085	0.000622354	0.000868476	0.00673339	0.00194704	0.0539924	0.0231675	0.0202144	0.220635	0.00777808	0.000821108	0.0531639	0.000169118	0.00227601	0.000277655	0.0014104	0.000765027	0.000490894	0.00103861	0.000678264	0.00530472	0.019178	0.000196651	0.00655215	0.000316623	0.000307693	0.000476288	0.00134909	0.0124571	0.00749386	0.00906094	0.000210323	0.0357189	0.00159973
2	Seed	Control	Night	6	SeedControlNight6	SeedControlNight6R2	6	0.00060499	0.00552695	0.000417094	0.00307407	0.00553354	0.0224178	0.00858491	0.00388152	0.00036218	0.000356295	0.000705909	0.00489601	0.00194216	0.0429148	0.0137255	0.0179476	0.0843344	0.00327958	0.000720983	0.0170429	0.000186367	0.00118739	0.000316386	0.0012503	0.000488429	0.000274801	0.000704483	0.000536809	0.00528808	0.017911	0.000193292	0.00678317	0.000466913	0.000407239	0.000610878	0.00206193	0.00951582	0.00811118	0.00975656	0.000170029	0.0357333	0.00129763
3	Seed	Control	Night	6	SeedControlNight6	SeedControlNight6R3	6	0.00258804	0.00683279	0.000153258	0.00158765	0.0047139	0.0147563	0.00644971	0.0111251	0.000446426	0.000238687	0.000595249	0.00528705	0.00422642	0.0732481	0.0334722	0.0383074	0.19125	0.0107103	0.000486089	0.237988	0.000314118	0.00329595	0.00027762	0.00161869	0.000733117	0.00014089	0.00149345	0.000801989	0.00600221	0.0279153	0.000361528	0.00672981	0.000347831	0.000273385	0.000489119	0.00275622	0.0101223	0.00431505	0.0117068	0.00021427	0.0370207	0.00101947
4	Seed	Control	Night	6	SeedControlNight6	SeedControlNight6R4	6	0.00134106	0.00630505	0.000261181	0.00220448	0.00577143	0.0174269	0.00846534	0.0106186	0.000343062	0.000373793	0.000692174	0.00590833	0.00216819	0.0663086	0.0311889	0.027861	0.149981	0.0103445	0.000629343	0.108201	0.000235659	0.00196019	0.000267207	0.00121547	0.00067673	0.000197542	0.0010537	0.000696191	0.00589429	0.0271156	0.000247773	0.00710482	0.000406904	0.000175849	0.000374724	0.00802496	0.00797493	0.00312743	0.0146431	0.000130111	0.0268413	0.000754254
5	Seed	Control	Night	6	SeedControlNight6	SeedControlNight6R5	6	0.000360092	0.00193543	0.000183124	0.0131257	0.00277808	0.0156611	0.00393881	0.00407446	0.000326823	0.000283141	0.000521102	0.00287706	0.000810841	0.040819	0.0121722	0.00745291	0.0885143	0.00240273	0.000565985	0.00176032	8.34266e-05	0.000500135	0.000139731	0.000779385	0.000434098	0.000597325	0.00111362	0.000565003	0.00446256	0.00561432	0.000200736	0.00173464	0.000339175	0.000185291	0.000639873	0.00146921	0.00640741	0.00543552	0.00627907	0.000108892	0.0259973	0.000822481
1	Seed	HNT	Day	2	SeedHNTDay2	SeedHNTDay2R1	1	0.0013106	0.0051826	0.000198188	0.0027584	0.00412597	0.0207541	0.0124759	0.000898571	0.000835163	0.000312784	0.000650361	0.00469704	0.00421862	0.0277322	0.00580472	0.0107298	0.102918	0.00283249	0.000590824	0.00864559	0.000112164	0.00177182	0.000388423	0.00107637	0.000258563	0.000246662	0.000791336	0.000384923	0.00826989	0.0164374	0.000202338	0.0748179	0.000236928	0.000120114	0.000572582	0.00188927	0.00841862	0.00768821	0.0536678	0.000170093	0.0220007	0.00169441
2	Seed	HNT	Day	2	SeedHNTDay2	SeedHNTDay2R2	1	0.005415	0.00531412	0.000251939	0.00121896	0.0044591	0.0181437	0.00535659	0.00179936	0.000910255	0.000391105	0.000792736	0.00387325	0.0074936	0.0521129	0.00714501	0.0157844	0.123824	0.00561114	0.000682945	0.0268237	0.000156504	0.00644853	0.000505571	0.00151722	0.00025651	0.000144633	0.00140751	0.000484031	0.0140318	0.011301	0.00035246	0.111912	0.000431677	0.000284942	0.000614273	0.0014375	0.0133113	0.00856509	0.0618729	0.000142645	0.0300485	0.00202097
3	Seed	HNT	Day	2	SeedHNTDay2	SeedHNTDay2R3	1	0.00300598	0.00499124	0.000303567	0.00285748	0.00442052	0.0158883	0.00679374	0.00153344	0.000800734	0.000344798	0.000961044	0.00452223	0.00638517	0.0696894	0.00528663	0.0120642	0.105	0.00599464	0.000603777	0.0250248	9.05438e-05	0.00311365	0.000401307	0.00117055	0.000232199	0.00106639	0.000911762	0.000537248	0.0120523	0.00970149	0.000353162	0.127948	0.000504982	0.000239448	0.000598645	0.0185257	0.00724823	0.00630876	0.0524953	9.59048e-05	0.0241536	0.00171686
4	Seed	HNT	Day	2	SeedHNTDay2	SeedHNTDay2R4	1	0.0077516	0.00738279	0.000180984	0.000959283	0.00602334	0.0228092	0.0123149	0.00169744	0.000862053	0.000290862	0.000807445	0.0042663	0.00861456	0.048762	0.00539957	0.01313	0.0948652	0.00585977	0.000593794	0.0274791	0.000174698	0.00286877	0.000401201	0.00147704	0.000371888	0.000517951	0.00119853	0.000508687	0.0153053	0.0374417	0.000305408	0.123778	0.000372243	0.000154381	0.000372183	0.00317494	0.0123658	0.00622475	0.059126	0.000236792	0.0297933	0.00172607
5	Seed	HNT	Day	2	SeedHNTDay2	SeedHNTDay2R5	1	0.00413434	0.00787548	0.000348527	0.00272227	0.0101781	0.0335995	0.0152316	0.00329309	0.00120466	0.000408735	0.00133377	0.00805647	0.00593117	0.0774359	0.0108555	0.0180991	0.184457	0.00861707	0.00070754	0.0794258	0.000209774	0.00171065	0.000540829	0.00164713	0.000263726	0.000894653	0.00152038	0.000436715	0.0166864	0.0245608	0.000471749	0.141612	0.000917248	0.000314792	0.000704959	0.00899063	0.0145314	0.0060565	0.0585762	0.000198485	0.0338032	0.00245786
1	Seed	HNT	Day	4	SeedHNTDay4	SeedHNTDay4R1	3	0.0011999	0.00814419	0.000241039	0.00186169	0.00642442	0.0234773	0.00824215	0.00892942	0.00044229	0.000240665	0.000662159	0.00604209	0.00248776	0.0806059	0.0276381	0.0202797	0.144377	0.0109118	0.000397017	0.164905	0.000321309	0.00162337	0.000217326	0.00131474	0.000613801	0.000137276	0.000784882	0.000687792	0.00787526	0.0299291	0.00030921	0.00734337	0.000379183	0.000311769	0.000470099	0.00981163	0.0109119	0.00391122	0.0138398	0.0001141	0.0249855	0.000921255
2	Seed	HNT	Day	4	SeedHNTDay4	SeedHNTDay4R2	3	0.00028416	0.0110344	0.000213861	0.00421942	0.0109695	0.025576	0.0249954	0.0061463	0.000339937	0.000300054	0.000587894	0.00685379	0.00184932	0.0759646	0.0283144	0.0222188	0.127875	0.00536136	0.000411626	0.0747285	0.000142674	0.00248588	0.000239061	0.00116364	0.000597316	7.09306e-05	0.00122836	0.00070738	0.00905434	0.0333023	0.000423643	0.0195811	0.000674438	0.000468722	0.000691931	0.00254893	0.012131	0.00389796	0.0162781	9.53198e-05	0.0241824	0.00158821
3	Seed	HNT	Day	4	SeedHNTDay4	SeedHNTDay4R3	3	0.00162376	0.00607161	0.000319872	0.00573412	0.00767629	0.0235172	0.00790248	0.00331189	0.000398926	0.000377276	0.000474058	0.00421212	0.00363646	0.0797656	0.0149525	0.0118227	0.123477	0.00401881	0.000458523	0.0255204	0.000124633	0.000764515	0.000227147	0.00131123	0.000919936	0.000259755	0.000775064	0.00101176	0.0113168	0.0138233	0.000406731	0.00656241	0.000666452	0.00044792	0.00134637	0.00106504	0.0100709	0.00436875	0.0107981	0.000134078	0.0312049	0.00149532
4	Seed	HNT	Day	4	SeedHNTDay4	SeedHNTDay4R4	3	0.00203886	0.0113307	0.000442035	0.00170436	0.011956	0.0218595	0.0177223	0.00910965	0.000406005	0.000343863	0.00124784	0.00506695	0.00240154	0.0728658	0.0167407	0.0132861	0.0860479	0.00717563	0.000525447	0.0153812	0.000134525	0.00117557	0.000211072	0.000904382	0.000716791	0.000270877	0.00113161	0.00080994	0.0150903	0.0295322	0.000548214	0.0188205	0.000547058	0.00040489	0.000699402	0.00144303	0.00854896	0.00331347	0.0196719	0.000435063	0.029927	0.00222066
5	Seed	HNT	Day	4	SeedHNTDay4	SeedHNTDay4R5	3	0.00406627	0.0153463	0.00033635	0.00143606	0.0146973	0.0211747	0.0225203	0.0120775	0.000676872	0.0003362	0.000783306	0.00790731	0.00458053	0.081899	0.0290282	0.0206231	0.166637	0.0150593	0.000578845	0.0659832	0.000246089	0.00215573	0.000325701	0.00153275	0.000853966	0.00060152	0.00107838	0.00103252	0.0127042	0.0523189	0.000569463	0.0113522	0.000460233	0.000480012	0.000519426	0.000575837	0.0100189	0.00533403	0.0200129	0.000210687	0.0393611	0.00194379
1	Seed	HNT	Night	2	SeedHNTNight2	SeedHNTNight2R1	2	0.00323051	0.00385552	0.000319112	0.00266893	0.00453674	0.0148827	0.00439249	0.00129859	0.00056857	0.000450099	0.000922841	0.00347666	0.00845936	0.0612591	0.0105047	0.0131054	0.133392	0.00418386	0.000427598	0.0223031	0.000107085	0.00246086	0.000416065	0.00136042	0.000281805	0.000218165	0.0013105	0.000468424	0.0150728	0.0072959	0.000599357	0.072783	0.00068762	0.000300117	0.00100715	0.00299198	0.0115772	0.00641149	0.0360022	0.000148945	0.0283892	0.00241925
2	Seed	HNT	Night	2	SeedHNTNight2	SeedHNTNight2R2	2	0.00571352	0.00572087	0.000199088	0.00167197	0.00614891	0.0154039	0.0124144	0.0014501	0.000530361	0.000233535	0.000768197	0.00407136	0.0083752	0.0570569	0.00566058	0.0104938	0.0701213	0.00396971	0.00042142	0.0138823	0.000115019	0.000618846	0.000402568	0.00118091	0.000343222	3.906e-05	0.00229735	0.000428745	0.0163197	0.0187616	0.0004177	0.130698	0.000945787	0.00121918	0.000989885	0.00074408	0.00725849	0.0070172	0.0465756	0.00017365	0.0219078	0.00221786
3	Seed	HNT	Night	2	SeedHNTNight2	SeedHNTNight2R3	2	0.00557171	0.0105081	0.000509326	0.00128399	0.00647883	0.0172138	0.0127513	0.00413721	0.000633615	0.000265803	0.00173333	0.00559725	0.00604526	0.0367103	0.0114494	0.0132984	0.126993	0.00584017	0.00048725	0.0188057	0.000255694	0.00309328	0.00036577	0.00130786	0.000208397	0.000271153	0.00183636	0.000444901	0.0135903	0.0255043	0.0003476	0.0826496	0.000482545	0.000268289	0.000657929	0.00719784	0.0173333	0.00465311	0.0443442	0.000648202	0.0262114	0.00122212
4	Seed	HNT	Night	2	SeedHNTNight2	SeedHNTNight2R4	2	0.00532282	0.00719265	0.000238396	0.00187349	0.00574815	0.023778	0.0107989	0.00224122	0.000484223	0.000436779	0.000801954	0.0053236	0.0106469	0.0714704	0.00980571	0.0154804	0.119692	0.0054573	0.00064472	0.0189554	0.000108988	0.00247003	0.000442479	0.00154485	0.000229126	0.00103626	0.00164043	0.000463579	0.0193381	0.0227398	0.000550406	0.11324	0.000567771	0.000548821	0.00107938	0.0113187	0.0127565	0.00797544	0.0408293	0.000169792	0.0308681	0.0020521
1	Seed	HNT	Night	4	SeedHNTNight4	SeedHNTNight4R1	4	0.00200422	0.00965745	0.00038143	0.00291557	0.00958603	0.0279384	0.0164317	0.00559877	0.00038214	0.000402211	0.000764255	0.00476005	0.00433228	0.0405017	0.0187647	0.00996821	0.0974848	0.00441383	0.000763871	0.0128186	0.000234139	0.00131795	0.000370763	0.00156799	0.000783199	0.000264541	0.000452543	0.000798792	0.00567428	0.0372459	0.000257901	0.00523125	0.000432356	0.000381157	0.000570173	0.00127087	0.0130546	0.00504151	0.00777907	0.000201703	0.034117	0.00125349
2	Seed	HNT	Night	4	SeedHNTNight4	SeedHNTNight4R2	4	0.00331674	0.0102531	0.000309772	0.00251908	0.00811045	0.0224677	0.0120256	0.00698941	0.000422448	0.000414522	0.000619908	0.0044888	0.00566718	0.0327654	0.0160048	0.0101282	0.091484	0.00408892	0.000901609	0.0115365	0.000196092	0.000902974	0.000291697	0.00173667	0.00085497	0.000446126	0.000875715	0.000933875	0.00647275	0.0328125	0.000415886	0.0051416	0.000360633	0.000333033	0.000812513	0.00466508	0.0111214	0.00898556	0.0108973	0.000293803	0.0500012	0.00172664
3	Seed	HNT	Night	4	SeedHNTNight4	SeedHNTNight4R3	4	0.00157935	0.00893626	0.000284982	0.00097648	0.0120688	0.0333063	0.0138428	0.0101755	0.000362824	0.000289164	0.000486431	0.00626315	0.00281346	0.0872443	0.0138933	0.0123446	0.116483	0.0101398	0.000571108	0.0318312	0.000190004	0.000908667	0.000237243	0.00104447	0.000839839	0.000234961	0.000735819	0.000798508	0.0111833	0.0336135	0.000342456	0.0143733	0.000386955	0.000249731	0.000538711	0.00119517	0.0113297	0.0026004	0.0129785	0.000162973	0.028726	0.00162235
4	Seed	HNT	Night	4	SeedHNTNight4	SeedHNTNight4R4	4	0.00223192	0.0104851	0.00013628	0.00156621	0.011751	0.0281195	0.0139874	0.0108387	0.000356959	0.000262946	0.000331245	0.00540301	0.0046043	0.0813788	0.0288716	0.0188245	0.0891923	0.00949951	0.000318004	0.0980754	0.000201623	0.00118415	0.000159474	0.00170355	0.000838693	0.000925559	0.00132307	0.00108545	0.00986572	0.0291984	0.000353197	0.0138806	0.000678334	0.000524046	0.00123016	0.0326773	0.00752615	0.0031297	0.0155212	0.000153105	0.026488	0.00148874
5	Seed	HNT	Night	4	SeedHNTNight4	SeedHNTNight4R5	4	0.00152582	0.00723505	0.000365148	0.00814718	0.00746778	0.0223811	0.0101534	0.00353322	0.000374471	0.00039792	0.000609599	0.00485093	0.00201954	0.034881	0.0140284	0.00826137	0.13261	0.00242825	0.000669145	0.00374423	0.000129654	0.000954284	0.000269008	0.00111391	0.00073822	0.00042537	0.000586599	0.000678323	0.00494971	0.0139721	0.00027915	0.00407318	0.000250451	0.000300803	0.000655044	0.00206553	0.00893193	0.00664508	0.00790082	0.000217693	0.0306598	0.00195291
1	Spike	Control	Day	2	SpikeControlDay2	SpikeControlDay2R1	1	0.00136937	0.00205763		0.00737538	0.00148888	0.0327521	0.00192576	0.00652304	0.000392551	0.000485847	0.000490341	0.00216545	0.0014756	0.0329316	0.000642249	0.00526704	0.0303574	0.00367031	0.00179794	0.000339891	5.63505e-05	0.00197359	0.00023958	0.00144861	0.000368865	0.00116357	0.0010156	0.000614555	0.0229134	0.0029338	0.000770779	0.0178451	0.00376395	0.00188867	0.00586643	0.008309	0.00252539	0.0023897	0.011935	9.7544e-05	0.021505	0.00130057
2	Spike	Control	Day	2	SpikeControlDay2	SpikeControlDay2R2	1	0.00599701	0.00208601	0.000232114	0.0104089	0.00170976	0.0352336	0.00173832	0.0062939	0.000339022	0.000560728	0.000506981	0.00234704	0.00103382	0.0426142	0.000829433	0.00728737	0.0395863	0.0068067	0.00186362	0.00191417	5.53424e-05	0.00341509	0.000296913	0.00114044	0.00024282	0.000173685	0.00123006	0.000473393	0.0173001	0.00428032	0.000611498	0.0236262	0.00226991	0.00132578	0.0037665	0.00470898	0.00234445	0.00380602	0.0133957	0.000116093	0.0201013	0.000541843
4	Spike	Control	Day	2	SpikeControlDay2	SpikeControlDay2R4	1	0.00133937	0.00224915	0.000171196	0.00243918	0.00155646	0.0386499	0.00186655	0.0087103	0.000290419	0.000645683	0.000364352	0.002108	0.0014619	0.0527527	0.000671229	0.00818667	0.0358767	0.00393442	0.00172978	0.000991981	3.63654e-05	0.00147841	0.00022991	0.00112568	0.000225302	0.000130268	0.00092537	0.000460273	0.019616	0.00374381	0.000822228	0.013843	0.00246773	0.00143794	0.00459232	0.0329124	0.00375621	0.00310811	0.0133142	8.78555e-05	0.0188284	0.000579235
5	Spike	Control	Day	2	SpikeControlDay2	SpikeControlDay2R5	1	0.00680479	0.00283295	0.00019113	0.00187865	0.00220485	0.0226768	0.00230109	0.00746052	0.000404522	0.000451029	0.000621898	0.00194994	0.00178965	0.0410492	0.000507045	0.00644347	0.0112583	0.0040685	0.00149909	0.00130606	6.73225e-05	0.000667041	0.000256409	0.00119456	0.00022693	0.000183122	0.00128347	0.000421062	0.0190655	0.00303546	0.000837268	0.0218808	0.00254463	0.000998391	0.00367751	0.0163597	0.00411945	0.0035247	0.0126665	8.28279e-05	0.0213988	0.00121884
1	Spike	Control	Day	4	SpikeControlDay4	SpikeControlDay4R1	3	0.00574549	0.00639751	0.000152434	0.010133	0.00272393	0.0378938	0.00590145	0.00719865	0.00039309	0.000551151	0.000637444	0.00298148	0.00183694	0.0363131	0.00244216	0.00616053	0.0476779	0.0205246	0.00168181	0.00264774	4.67665e-05	0.0011613	0.000280764	0.00161424	0.000199399	0.000809643	0.0012968	0.000535232	0.0188218	0.00743966	0.000764666	0.0344235	0.00225809	0.00158075	0.00360202	0.00317881	0.00436759	8.56438e-05	0.0130039	0.000154924	0.0245277	0.00127865
2	Spike	Control	Day	4	SpikeControlDay4	SpikeControlDay4R2	3	0.00177188	0.00488424	0.000105168	0.00159494	0.00623267	0.0261757	0.00718269	0.0223951	0.000542151	0.000586526	0.000737567	0.00407825	0.000793404	0.0434929	0.00289668	0.0101484	0.0732297	0.0135174	0.00144753	0.00395169	5.25649e-05	0.00339583	0.000317475	0.00158473	0.000183881	9.67459e-05	0.000944655	0.00039336	0.0160819	0.00765717	0.000574727	0.0317127	0.00196349	0.00109491	0.00374173	0.0114546	0.00395519	0.00208294	0.0130645	0.000114517	0.0238597	0.00092025
3	Spike	Control	Day	4	SpikeControlDay4	SpikeControlDay4R3	3	0.00767542	0.0052639	0.000192615	0.0021633	0.00424299	0.0398374	0.005507	0.00379476	0.000430005	0.000565266	0.000565287	0.00262936	0.00145426	0.0463277	0.000716234	0.00917444	0.0299673	0.00920885	0.00146345	0.00190358	4.45754e-05	0.000784619	0.000249926	0.00227965	0.000164103	0.000471747	0.000917196	0.000432656	0.0170014	0.00763985	0.000609167	0.0384681	0.00263898	0.00089779	0.00352399	0.0022218	0.00372534	0.00317039	0.0179032	9.13361e-05	0.0196826	0.00189753
4	Spike	Control	Day	4	SpikeControlDay4	SpikeControlDay4R4	3	0.00159212	0.00275557	0.000107655	0.0108568	0.00236684	0.0250385	0.00324993	0.00377887	0.000316746	0.000581204	0.000546518	0.0016618	0.000482123	0.0483011	0.000686711	0.0036291	0.0263624	0.00550612	0.00110161	0.000301164	2.20906e-05	0.000802027	0.000233259	0.00120772	0.000186003	3.66476e-05	0.00116166	0.000336951	0.0139094	0.00356836	0.000619788	0.0274576	0.00251385	0.00121624	0.00532206	0.00880038	0.00362535	0.00142712	0.0142026	6.4802e-05	0.0169411	0.000721956
5	Spike	Control	Day	4	SpikeControlDay4	SpikeControlDay4R5	3	0.00131215	0.00115867	0.000231414	0.0127875	0.00129018	0.0300481	0.00214911	0.00104817	0.000449269	0.000568794	0.000394567	0.000749207	0.000562307	0.0324409	0.000250088	0.0010609	0.0195587	0.00135258	0.00138303	3.3516e-05	3.51475e-05	0.000408189	0.000207198	0.00139952	0.000242764	0.00018871	0.00160162	0.000300352	0.0193091	0.00150051	0.000703225	0.0137874	0.00280054	0.00133291	0.00443043	0.00910808	0.0030774	0.00343874	0.0137559	0.000104784	0.0211867	0.000988354
1	Spike	Control	Day	6	SpikeControlDay6	SpikeControlDay6R1	5	0.00148587	0.00370306	0.000288448	0.019868	0.00276355	0.0322933	0.00281744	0.00122742	0.00041975	0.000590064	0.000617092	0.00233523	0.00061551	0.0522832	0.000672837	0.0060964	0.0562924	0.00725976	0.00136822	0.000169562	4.23689e-05	0.0010972	0.000247801	0.00104978	0.0001531	0.00012154	0.000681676	0.0002354	0.0121807	0.00312549	0.000424346	0.0141521	0.00163353	0.000776062	0.0024841	0.00319135	0.00400072	0.00238633	0.00777521	0.000106651	0.0188309	0.000530598
2	Spike	Control	Day	6	SpikeControlDay6	SpikeControlDay6R2	5	0.000688528	0.00389242	0.00019195	0.0218159	0.00277884	0.0295569	0.00280546	0.00107514	0.000613912	0.000723968	0.000622654	0.00144181	0.000682506	0.0656872	0.000656833	0.00464411	0.0520488	0.00554691	0.00137658	2.72629e-05	5.41535e-05	0.000927116	0.000240768	0.00152545	0.000289625	0.000247904	0.00121549	0.000391938	0.0194132	0.00379834	0.000690722	0.0202356	0.00248724	0.0011358	0.00533433	0.00938156	0.00414765	0.00186542	0.0109848	0.000129896	0.0248243	0.00101843
3	Spike	Control	Day	6	SpikeControlDay6	SpikeControlDay6R3	5	0.00225526	0.00379883	0.000241623	0.00749072	0.00327976	0.0279127	0.00235071	0.00138076	0.000415306	0.000570447	0.000594528	0.00179582	0.00118257	0.0479142	0.00103498	0.0067845	0.0313566	0.00595579	0.00177863	0.000413837	7.32835e-05	0.000886475	0.000267167	0.00214814	0.000217787	0.000323394	0.000789212	0.000391694	0.0186432	0.00466871	0.000597775	0.0258482	0.00208702	0.000951107	0.00258679	0.00460372	0.00467898	0.00456919	0.0122181	0.000152652	0.0290416	0.00118399
4	Spike	Control	Day	6	SpikeControlDay6	SpikeControlDay6R4	5	0.0130338	0.00730685	0.0002772	0.000796133	0.00502997	0.025705	0.00566239	0.00143526	0.000297578	0.000628672	0.000538868	0.00323469	0.00200548	0.0413872	0.000696802	0.00853432	0.0373487	0.0104432	0.00128684	0.00389037	5.50979e-05	0.00167436	0.000314418	0.00214611	0.0002307	0.000147663	0.000990935	0.000308216	0.0143124	0.00929455	0.000781828	0.0299702	0.00215487	0.00110183	0.00295487	0.0160017	0.00481304	0.00364227	0.0123332	0.000141017	0.0247721	0.00207617
5	Spike	Control	Day	6	SpikeControlDay6	SpikeControlDay6R5	5	0.00851908	0.00499923	0.000197488	0.00075293	0.00387039	0.032501	0.00350616	0.00205403	0.000380755	0.000517396	0.000547446	0.00348418	0.00211841	0.056053	0.00121568	0.00850376	0.0384255	0.012345	0.00117914	0.00720225	8.22867e-05	0.00110374	0.000278355	0.00196704	0.000206593	7.76206e-05	0.000865059	0.000317398	0.0160336	0.00682683	0.000570469	0.0265189	0.00229322	0.0010408	0.00191626	0.0334411	0.00597052	0.00254602	0.00996873	8.13263e-05	0.0208886	0.00252134
1	Spike	Control	Night	2	SpikeControlNight2	SpikeControlNight2R1	2	0.00380555	0.00215413	5.1525e-05	0.000457613	0.00214773	0.0311759	0.00246359	0.00397245	0.000216847	0.000240625	0.00026071	0.00148342	0.00143752	0.0298537	0.000278934	0.0104142	0.016554	0.00656897	0.00147689	0.000385667	3.41214e-05	0.00065894	6.18222e-05	0.00100251	0.000114657	0.000197794	0.000601308	0.000336516	0.0105783	0.00296534	0.00052352	0.0183862	0.00207124	0.000903623	0.00244361	0.00893437	0.00408343	0.00224049	0.0129558	5.91508e-05	0.0162267	0.000503436
2	Spike	Control	Night	2	SpikeControlNight2	SpikeControlNight2R2	2	0.00453388	0.00313737	0.000168993	0.00680243	0.00249037	0.0464841	0.00296271	0.0119965	0.000316921	0.000338957	0.000389112	0.00313352	0.00112114	0.0497936	0.000863712	0.0281248	0.0386571	0.0106459	0.00200295	0.00234762	2.91503e-05	0.00320574	0.000304699	0.00112748	0.000152897	3.74022e-05	0.000696714	0.000374234	0.0147395	0.00412702	0.000495872	0.018306	0.00206207	0.00104234	0.00267435	0.00132571	0.00412936	0.0024449	0.0130493	0.000100157	0.0202847	0.00118881
3	Spike	Control	Night	2	SpikeControlNight2	SpikeControlNight2R3	2	0.0012241	0.00120947	0.000158983	0.028638	0.00121955	0.0440806	0.000895113	0.00376648	0.000353595	0.000362981	0.000556051	0.000706131	9.57878e-05	0.06976		0.000568902	0.064463	0.0289284	0.00214462	2.35924e-05	3.74791e-05	0.000345513	0.000381244	0.00134013	0.000174398	0.000883498	0.00119029	0.000431455	0.0198733	0.000572073	0.000570941	0.00492858	0.00279593	0.000747026	0.00589096	0.00684741	0.00335846	0.00201127	0.0160396	0.000141679	0.0209317	0.00100236
4	Spike	Control	Night	2	SpikeControlNight2	SpikeControlNight2R4	2	0.000908108	0.00205072	0.000141977	0.00270369	0.00231909	0.038025	0.0021245	0.00496034	0.000206063	0.000245261	0.000397722	0.00135211	0.000292331	0.0418436	0.000326238	0.00888377	0.00837882	0.00104797	0.00172479	4.17371e-05	3.2068e-05	0.000635987	0.000189506	0.00112637	0.000178368	0.000220704	0.00113763	0.000411111	0.0189308	0.00161816	0.0007149	0.00916035	0.00227225	0.000749973	0.00589961	0.0101054	0.00245933	0.00151076	0.00904187	9.5429e-05	0.0178418	0.00098504
5	Spike	Control	Night	2	SpikeControlNight2	SpikeControlNight2R5	2	0.00177814	0.00191331	0.000216686	0.0288687	0.00230536	0.0366945	0.00209048	0.00605238	0.000504824	0.000403257	0.000591725	0.000997041	0.000278834	0.0695912	0.000168184	0.00383554	0.089971	0.00311011	0.0020426	3.77231e-05	4.45417e-05	0.00243002	0.000304446	0.00112202	0.000234326	0.00028411	0.00127167	0.00049282	0.0205169	0.00316219	0.000592385	0.0170435	0.00271624	0.000943345	0.00592199	0.00601146	0.00343459	0.00195752	0.0209274	0.000160967	0.0264872	0.00147826
1	Spike	Control	Night	4	SpikeControlNight4	SpikeControlNight4R1	4	0.00249012	0.00356865	0.000143673	0.00108445	0.00203645	0.0287719	0.00355978	0.00226914	0.000319354	0.000235808	0.00047786	0.00266821	0.00108181	0.0267289	0.000577025	0.0166231	0.0288604	0.00561266	0.00115668	0.00067253	3.26743e-05	0.000549244	0.000217885	0.00137189	0.000206315	0.000159639	0.000438123	0.000223614	0.0109629	0.00418313	0.000432371	0.0273217	0.00187275	0.000730967	0.00238788	0.00228046	0.00261817	0.00258465	0.0123477	8.39101e-05	0.0227316	0.00134075
2	Spike	Control	Night	4	SpikeControlNight4	SpikeControlNight4R2	4	0.00130206	0.00274831	0.00019469	0.0176948	0.00292973	0.061562	0.00400252	0.00377186	0.000576705	0.000504394	0.000673273	0.00124191	0.000436073	0.0680547	0.000491901	0.00981983	0.0274095	0.00315028	0.00174283	1.24644e-05	3.25989e-05	0.000433061	0.000304254	0.00131892	0.00020603	0.000193386	0.000944299	0.000481946	0.0181454	0.00267254	0.000687157	0.0337513	0.00258596	0.000984097	0.00524901	0.0178534	0.00328662	0.00179083	0.0219889	0.000101038	0.0279452	0.000577082
3	Spike	Control	Night	4	SpikeControlNight4	SpikeControlNight4R3	4	0.0075854	0.003992	0.000220271	0.000880212	0.00314277	0.0353087	0.00483522	0.00557573	0.000347827	0.000258798	0.000406413	0.00258788	0.00141995	0.0491006	0.000763188	0.015761	0.0172656	0.00666676	0.00152336	0.00159699	4.545e-05	0.000428393	0.0002665	0.00176035	0.000218634	0.000267819	0.000882314	0.000385168	0.01302	0.00512089	0.000648685	0.046963	0.00251785		0.00273961	0.00961035	0.00377979	0.00270997	0.0174974	8.25927e-05	0.0261533	0.000491737
5	Spike	Control	Night	4	SpikeControlNight4	SpikeControlNight4R5	4	0.00567665	0.00338832	0.0001281	0.00145972	0.00337055	0.0441232	0.004054	0.00484526	0.00034563	0.000345354	0.000434678	0.00272432	0.00148468	0.050766	0.000724606	0.0173904	0.0206879	0.00908965	0.00115748	0.00191418	5.3165e-05	0.00049491	0.000246491	0.00133588	0.000184897	0.000144863	0.000638116	0.000292118	0.0130344	0.00452118	0.000477465	0.0356739	0.00220664	0.000783987	0.00255287	0.00768157	0.00436531	0.00248412	0.0137855	6.96801e-05	0.022176	0.000838756
1	Spike	Control	Night	6	SpikeControlNight6	SpikeControlNight6R1	6	0.00640805	0.0063424	0.000315263	0.00221438	0.00608562	0.0398826	0.00492574	0.0137549	0.00052511	0.000423753	0.000824252	0.00498073	0.00212137	0.0601099	0.00474165	0.0292066	0.0657497	0.0234184	0.00164398	0.015864	5.58853e-05	0.0016415	0.000379983	0.00190407	0.000262121	0.000239687	0.000928634	0.000345091	0.0157149	0.0104607	0.000603582	0.0217628	0.00286019	0.000700734	0.0029818	0.0177981	0.0071465	0.00298242	0.0107382	0.000110917	0.0226028	0.00164647
2	Spike	Control	Night	6	SpikeControlNight6	SpikeControlNight6R2	6	0.00271011	0.00388246	0.000252918	0.00733075	0.002275	0.0348983	0.00277237	0.00114477	0.000377361	0.00040454	0.000501207	0.00312498	0.000977946	0.0433113	0.00122182	0.0164034	0.0445952	0.00791287	0.00144599	0.00293779	4.41922e-05	0.000910965	0.00023071	0.00242334	0.000228845	0.000182314	0.000938487	0.00024604	0.0141008	0.00541359	0.000591686	0.0238593	0.00190178	0.000726414	0.00290059	0.00554416	0.00407023	0.00305426	0.011191	9.64858e-05	0.0211465	0.00104989
3	Spike	Control	Night	6	SpikeControlNight6	SpikeControlNight6R3	6	0.0117728	0.00622117	0.000274133	0.0016642	0.00476763	0.0287805	0.00476357	0.0183692	0.000425719	0.000376947	0.000566494	0.00501934	0.00252696	0.0433995	0.005532	0.0348308	0.0988848	0.0308632	0.00120815	0.0613769	9.09509e-05	0.00461334	0.000372622	0.00282548	0.000253922	0.00028839	0.000879038	0.000284371	0.0125794	0.0121395	0.000603527	0.0168758	0.00234935	0.00137224	0.00166028	0.00287727	0.00549441	0.00299786	0.00905572	0.000143037	0.0261198	0.00219787
4	Spike	Control	Night	6	SpikeControlNight6	SpikeControlNight6R4	6	0.00471763	0.00433846	0.000140195	0.00499437	0.00313533	0.0247157	0.00330498	0.00374287	0.000294583	0.000321365	0.000621039	0.00367059	0.00111633	0.0379653	0.00233608	0.0250489	0.0794312	0.015414	0.00118567	0.00409857	4.93577e-05	0.00276255	0.000268902	0.00178354	0.000271856	0.000164001	0.000985222	0.000333527	0.0124201	0.00777955	0.000416206	0.0237585	0.00291502	0.000759928	0.00260522	0.00540385	0.00570925	0.0029402	0.0145295	0.000111787	0.0253232	0.0010233
5	Spike	Control	Night	6	SpikeControlNight6	SpikeControlNight6R5	6	0.00101224	0.00289557	0.000297184	0.0278927	0.00255028	0.0286221	0.002429	0.00374417	0.000437579	0.000417541	0.000774491	0.00117374	0.000255152	0.0559127		0.00244502	0.0907828	0.00357418	0.00192269	5.29808e-05	3.36542e-05	0.00031854	0.000285153	0.00156781	0.000310308	0.000101219	0.00124859	0.000332084	0.0150059	0.00115846	0.000712011	0.00812959	0.00259953	0.000776425	0.00484659	0.00286291	0.00384988	0.00156247	0.00878424	0.000160464	0.0225864	0.000929435
1	Spike	HNT	Day	2	SpikeHNTDay2	SpikeHNTDay2R1	1	0.00499927	0.00272408	0.000277555	0.00394549	0.00167591	0.0532708	0.00295619	0.00558438	0.000384729	0.000859557	0.000730796	0.00306426	0.00230691	0.0447804	0.000960985	0.00847737	0.0183184	0.00618728	0.00174898	0.0017938	7.87007e-05	0.0010704	0.00035897	0.00142412	0.000215338	0.00021917	0.00126339	0.000326984	0.0179188	0.00361965	0.000693083	0.0194083	0.00245984	0.00118353	0.00219726	0.00568194	0.00238752	0.00331881	0.0120415	8.69728e-05	0.0291107	0.000843317
2	Spike	HNT	Day	2	SpikeHNTDay2	SpikeHNTDay2R2	1	0.0076405	0.00268623	0.000191933	0.00222569	0.00154128	0.0309889	0.00194487	0.0130979	0.000416068	0.000548815	0.000376497	0.00236447	0.00173826	0.0280192	0.00107521	0.0101526	0.0484694	0.0116129	0.00119538	0.00393645	7.29492e-05	0.00571292	0.000262111	0.00123728	0.000171751	0.00031446	0.000730273	0.000384715	0.0198649	0.00566264	0.000742517	0.0200215	0.00255324	0.00121386	0.00366249	0.0129973	0.00491834	0.0036316	0.0124457	8.85561e-05	0.0272268	0.000880581
3	Spike	HNT	Day	2	SpikeHNTDay2	SpikeHNTDay2R3	1	0.00264698	0.00154777	0.000186618	0.0118986	0.00126102	0.0252982	0.00154095	0.00534973	0.000512272	0.000684163	0.000408194	0.00207154	0.00107895	0.0393574	0.000820083	0.00813727	0.0314784	0.00847557	0.0013873	0.00105348	3.28803e-05	0.00213152	0.000243931	0.00115825	0.000202894	0.00011608	0.000973975	0.000411811	0.0173947	0.00301061	0.000591761	0.0190097	0.00229331	0.00119768	0.00399819	0.0110957	0.00323421	0.0022384	0.0123745	7.64611e-05	0.019569	0.000738045
4	Spike	HNT	Day	2	SpikeHNTDay2	SpikeHNTDay2R4	1	0.00146913	0.00176981	0.000159145	0.00542639	0.00131891	0.0368462	0.00195014	0.00249338	0.000324222	0.000500843	0.000368387	0.00181269	0.00155402	0.0379286	0.000541717	0.00518481	0.018086	0.00521911	0.000977265	0.000186854	3.45101e-05	0.000591843	0.000190975	0.000769739	0.000143823	0.00018566	0.000202971	0.000492735	0.0130664	0.00196022	0.000618821	0.0161716	0.00128915	0.000625333	0.00300513	0.0042044	0.00336876	0.00160056	0.00902367	6.66041e-05	0.0144022	0.000510569
5	Spike	HNT	Day	2	SpikeHNTDay2	SpikeHNTDay2R5	1	0.00508786	0.00296313	0.000198302	0.00485969	0.0022003	0.0427464	0.00234249	0.0092058	0.000417804	0.000600079	0.000624166	0.00260923	0.00110377	0.0315646	0.000842183	0.00646562	0.0248679	0.00946386	0.00139921	0.000664689	4.33674e-05	0.000834524	0.000258182	0.001329	0.000245538	0.00110354	0.00122483	0.000436949	0.0181961	0.00551336	0.000833432	0.0223903	0.00209561	0.001286	0.00309229	0.00922697	0.0031713	0.00276944	0.012785	7.79672e-05	0.0237831	0.000854648
1	Spike	HNT	Day	4	SpikeHNTDay4	SpikeHNTDay4R1	3	0.00809649	0.00585609	0.000151099	0.00373166	0.00312867	0.0287567	0.004348	0.0163389	0.000324294	0.000584781	0.000536718	0.0044992	0.00153312	0.0414213	0.00460017	0.0145361	0.0688801	0.0172894	0.00128696	0.0106457	6.43207e-05	0.00148821	0.000353638	0.00135429	0.000270221	0.000104615	0.000954168	0.000370314	0.0161001	0.0106399	0.000428082	0.0229718	0.00192837	0.0010776	0.00169406	0.0111193	0.00526548	0.00308504	0.0129609	0.000113077	0.025757	0.000847166
2	Spike	HNT	Day	4	SpikeHNTDay4	SpikeHNTDay4R2	3	0.00502493	0.00584081	0.000170391	0.00847326	0.00363702	0.0321695	0.00558121	0.00431935	0.000408842	0.000559687	0.000406494	0.00337816	0.00136936	0.0397159	0.00238411	0.0142921	0.0477231	0.00927171	0.00132576	0.00550954	5.51647e-05	0.00229612	0.00025877	0.00184403	0.000277592	0.000267375	0.000982607	0.00031404	0.0131058	0.0109175	0.000535347	0.02909	0.00209423	0.000964767	0.00302396	0.00423399	0.00767928	0.00300035	0.011674	0.000100973	0.0214526	0.00174542
4	Spike	HNT	Day	4	SpikeHNTDay4	SpikeHNTDay4R4	3	0.00164616	0.00365813	0.000292448	0.0194546	0.00302182	0.027473	0.00440959	0.00259928	0.000513035	0.000642635	0.000772943	0.000933755	0.000248321	0.0545855	0.000348928	0.00244027	0.048222	0.00191511	0.0014624	4.30797e-05	5.81577e-05	0.000518721	0.000298811	0.0014595	0.000282152	0.000759945	0.00131054	0.00045953	0.0202328	0.00261354	0.000603389	0.0161689	0.00193808	0.000856	0.00544212	0.0035598	0.00426631	0.00193649	0.0109596	0.000188838	0.022845	0.00059829
5	Spike	HNT	Day	4	SpikeHNTDay4	SpikeHNTDay4R5	3	0.00302573	0.00352793	0.000267879	0.0102442	0.00223901	0.0256052	0.00289512	0.00448788	0.000306481	0.00046404	0.000587129	0.00220414	0.000804358	0.0298342	0.00175364	0.00416968	0.0282596	0.0068148	0.00123082	0.000276429	4.77847e-05	0.000481139	0.00022915	0.00106547	0.000195702	0.000194736	0.000926255	0.000282759	0.0122969	0.00478169	0.000462794	0.00873178	0.00242672	0.001023	0.00301301	0.0046339	0.00310541	0.00130086	0.00683074	0.000101228	0.0251093	0.00157438
1	Spike	HNT	Night	2	SpikeHNTNight2	SpikeHNTNight2R1	2	0.00749686	0.0029951	0.000319107	0.00310536	0.00312537	0.0350027	0.00235779	0.00992637	0.000471584	0.000569665	0.000765418	0.00406401	0.00227291	0.0263554	0.00133811	0.0211837	0.0524898	0.0145596	0.00188879	0.00459938	6.3963e-05	0.00277808	0.000251888	0.00147184	0.000234928	0.000194696	0.00102457	0.000420248	0.0201612	0.00631455	0.000689856	0.0414287	0.00328549	0.000919716	0.00278496	0.0213269	0.00273849	0.00311639	0.0176033	0.000122063	0.0285095	0.000885707
2	Spike	HNT	Night	2	SpikeHNTNight2	SpikeHNTNight2R2	2	0.00538775	0.00249175	0.000142193	0.00346314	0.00219361	0.0373621	0.00239966	0.00603497	0.000405838	0.000328051	0.000390504	0.00159608	0.00099872	0.0402198	0.000676037	0.0112231	0.0166265	0.00481834	0.00149722	0.000727833	3.39571e-05	0.000297957	0.000273415	0.000997943	0.000255627	8.85054e-05	0.00123565	0.000391955	0.0164491	0.00401771	0.000622805	0.0285709	0.00252434	0.00075316	0.00314091	0.0152198	0.00442424	0.003179	0.0179582	8.19647e-05	0.021175	0.00109668
3	Spike	HNT	Night	2	SpikeHNTNight2	SpikeHNTNight2R3	2	0.00586743	0.0040923	0.000235745	0.00625933	0.00336636	0.0393728	0.00475716	0.00450627	0.000442331	0.000302452	0.000387036	0.00252133	0.0011705	0.0258429	0.000916016	0.0118787	0.0197104	0.00548492	0.00171873	0.000871421	3.87317e-05	0.000856359	0.000351991	0.00101615	0.000195142	0.000135833	0.00081625	0.000287456	0.0142074	0.00466145	0.000540282	0.0271627	0.00204619	0.000890972	0.00216532	0.00840561	0.00300841	0.0032771	0.0151814	7.56463e-05	0.0207997	0.000742827
4	Spike	HNT	Night	2	SpikeHNTNight2	SpikeHNTNight2R4	2	0.0163146	0.00529456	0.00019774	0.00179386	0.0043413	0.0463671	0.00511812	0.0138752	0.000462491	0.000386878	0.000533609	0.00411124	0.00300628	0.030869	0.00145303	0.0263791	0.0451911	0.0143793	0.0020253	0.00539952	5.28996e-05	0.00322385	0.000384296	0.0015233	0.00023864	0.000109487	0.00108015	0.000443026	0.0176121	0.00738675	0.000574225	0.0357443	0.00304477	0.00163057	0.00235966	0.00765119	0.00355915	0.00349372	0.0200672	0.000107026	0.0307634	0.00192204
5	Spike	HNT	Night	2	SpikeHNTNight2	SpikeHNTNight2R5	2	0.000460562	0.0010168	0.000150612	0.0202448	0.00069143	0.0371	0.000901236	0.000671979	0.000434404	0.000345961	0.000388382	0.000327267	0.000102467	0.043306	5.75789e-05	0.00015275	0.0136498	0.0141149	0.00167676	3.34691e-05	1.82958e-05	3.76262e-05	0.00021558	0.00103524	0.000287554	0.000192734	0.00132025	0.000393441	0.0151663	0.00262642	0.000725031	0.00255082	0.00296175	0.00134682	0.00470738	0.014784	0.0025321	0.00212208	0.018955	6.7875e-05	0.023132	0.000582616
1	Spike	HNT	Night	4	SpikeHNTNight4	SpikeHNTNight4R1	4	0.00357851	0.0062647	0.000250347	0.00234408	0.00529322	0.0373313	0.00913675	0.00755279	0.000343361	0.000430824	0.000750183	0.00362223	0.00138744	0.0434238	0.00261746	0.0137684	0.0539294	0.0106118	0.0015334	0.00292535	4.52341e-05	0.000921446	0.000339185	0.00163307	0.000287661	0.00017768	0.00106096	0.000499722	0.0144021	0.0145385	0.000495338	0.0273977	0.00228256	0.000817187	0.00204096	0.00323203	0.00502661	0.00350971	0.0101314	0.000140027	0.0282111	0.0011308
2	Spike	HNT	Night	4	SpikeHNTNight4	SpikeHNTNight4R2	4	0.00187729	0.00546646	0.000202143	0.00191823	0.00906991	0.0266827	0.00685291	0.00436503	0.000254144	0.000391161	0.000577708	0.00274352	0.00145725	0.0339333	0.00133711	0.00875588	0.0313008	0.00922356	0.00123281	0.000908721	5.03811e-05	0.000552728	0.000335659	0.00196625	0.000421758	0.000162917	0.000803757	0.000398932	0.0160219	0.00861298	0.000439228	0.0186257	0.00229808	0.00106717	0.001726	0.00147304	0.00528724	0.00361095	0.00921873	0.000153742	0.026406	0.000965784
3	Spike	HNT	Night	4	SpikeHNTNight4	SpikeHNTNight4R3	4	0.00906963	0.00748781	0.000226606	0.00121474	0.000372729	0.031504	0.00755574	0.00856034	0.000416585	0.00032314	0.000492795	0.00332612	0.00258707	0.0314837	0.00290434	0.0104515	0.0329396	0.0112955	0.00100905	0.00582944	8.56088e-05	0.000580252	0.000383727	0.00211927	0.000268778	6.05841e-05	0.00113938	0.000400077	0.0203618	0.0118481	0.000595009	0.0324807	0.00206573	0.00117463	0.00170964	0.00147643	0.00665848	0.00433259	0.0137114	0.000231089	0.0339725	0.00117377
4	Spike	HNT	Night	4	SpikeHNTNight4	SpikeHNTNight4R4	4	0.00136241	0.00377355	0.000267961	0.0215342	0.0028146	0.0406841	0.0033204	0.00344655	0.000574633	0.000495227	0.000683566	0.00135569	0.000674306	0.0545506	0.00100469	0.00666487	0.0535393	0.00526606	0.00150562	7.46366e-05	5.43753e-05	0.000709227	0.000332805	0.0016379	0.000270905	0.000137787	0.00105116	0.000340514	0.0161348	0.00455234	0.000719039	0.0175401	0.00210254	0.00106234	0.00485424	0.00387882	0.00396672	0.00173449	0.00948434	0.000108207	0.0308617	0.00147044
5	Spike	HNT	Night	4	SpikeHNTNight4	SpikeHNTNight4R5	4	0.00122523	0.00282129	0.000163468	0.0337841	0.00146149	0.0397333	0.00318862	0.00122765	0.0004268	0.000338605	0.000568405	0.000973265	0.000211023	0.0419044	0.000494951	0.00141991	0.0866165	0.00315435	0.00123016	1.68569e-05	2.90527e-05	0.000337123	0.00029134	0.0012096	0.00033173	0.000137421	0.000942496	0.000316475	0.0153873	0.00189482	0.000460587	0.00944745	0.00244452	0.000743767	0.00371489	0.00217186	0.00526804	0.00155728	0.0100785	0.000102566	0.0284861	0.00136938
[truncated: 6 more columns]

## Sheet: Sample names
Treatment	DAF	Day/Night	Plant ID		Tissue key
Control	2	Day	16		A	Bracts
Control	2	Day	18		S	Seed
Control	2	Day	47		P	Spike
Control	2	Day	36		L	Flag Leaf
Control	2	Day	24
Control	2	Night	1		Other
Control	2	Night	39		mm	master mix
Control	2	Night	38		BL	blank
Control	2	Night	49
Control	2	Night	51
HNT	2	Day	14
HNT	2	Day	22
HNT	2	Day	32
HNT	2	Day	57
HNT	2	Day	58
HNT	2	Night	19
HNT	2	Night	20
HNT	2	Night	61
HNT	2	Night	59
HNT	2	Night	45
Control	4	Day	7
Control	4	Day	55
Control	4	Day	33
Control	4	Day	35
Control	4	Day	37
Control	4	Night	10
Control	4	Night	2
Control	4	Night	13
Control	4	Night	3
Control	4	Night	6
HNT	4	Day	60
HNT	4	Day	4
HNT	4	Day	41
HNT	4	Day	54
HNT	4	Day	43
HNT	4	Night	53
HNT	4	Night	72
HNT	4	Night	64
HNT	4	Night	5
HNT	4	Night	70
Control	6	Day	9
Control	6	Day	68
Control	6	Day	66
Control	6	Day	52
Control	6	Day	56
Control	6	Night	40
Control	6	Night	48
Control	6	Night	17
Control	6	Night	50
Control	6	Night	12

## Sheet: Bract&Seed height
Sample							[107689] L-(+) lactic acid [6.851] Results	[5950] L-alanine 1 [7.4748] Results	[C8] Methyl Caprylate [7.812] Results	[757] glycolic acid [7.049] Results	[971] oxalic acid [7.883] Results	[6287] L-valine 2 [9.151] Results	[C9] Methyl Pelargonate [9.248] Results	[243] benzoic acid [9.594] Results	[5951] L-serine 1 [9.706] Results	[6106] L-leucine 2 [9.945] Results	[1004] phosphoric acid [9.966] Results	[791] DL-isoleucine 2 [10.225] Results	[145742] L-proline 2 [10.321] Results	[1110] succinic acid [10.509] Results	[C10] Methyl Caprate [10.647] Results	[439194] glyceric acid [10.735] Results	[444972] fumaric acid [10.94] Results	[5951] L-serine 2 [11.174] Results	[6288] L-threonine 2 [11.464] Results	[8897] iminodiacetic acid 2 [13.285] Results	[92824] D-malic acid [12.794] Results	[C12] Methyl Laurate [13.250] Results	[6137] L-methionine 2 [13.188] Results	[5960] aspartic acid 2 [13.207] Results	[33032] L-glutamic acid 3 (dehydrated) [13.232] Results	[119] gamma-aminobutyric acid (GABA) [13.326] Results	[738] L-glutamine 1 [13.431] Results	[5460407] threonic acid [13.652] Results	[738] L-glutamine 2 [14.083] Results	[10787] benzene-1,2,4-triol [14.164] Results	[33032] L-glutamic acid 2 [14.398] Results	[236] L-asparagine 2 [14.984] Results	[C14] Methyl Myristate [15.597] Results	[827] ribitol [15.66] Results	[444212] trans-aconitic acid [15.842] Results	[754] glycerol 1-phosphate [16.056] Results	[738] L-glutamine 3 [16.092] Results	[8742] shikimic acid [16.433] Results	[311] citric acid [16.615] Results	[11005] myristic acid [16.887] Results	[835] dehydroascorbic acid 2 [17.139] Results	[6508] quinic acid [17.076] Results	[5984] fructose 1 Results
		Name	Data File	Type	Level	Acq. Date-Time	Height	Height	Height	Height	Height	Height	Height	Height	Height	Height	Height	Height	Height	Height	Height	Height	Height	Height	Height	Height	Height	Height	Height	Height	Height	Height	Height	Height	Height	Height	Height	Height	Height	Height	Height	Height	Height	Height	Height	Height	Height	Height	Height
		mm	200624_NA_WheatDiurnalAS_mm002.D	Sample		2020-06-26 16:04:18	5518.34	8797.74	20381	60899.8	698143	24578.1	40516.6	3057.95	5436.57	20255.1	126964	25149.6	18791.2	2101.93	77796	2684.7	18513.1	180413	13540.9	11099.4	154905	153051	22524.7	43084.9	180218	18722.2	13268	9153.35	14345.5	701.677	7061.46	3930.06	60034	110065	924.853	3136.57	4383.78	1124	62.6189	2375.14	3243.88	1606.56	35619
		35a	200624_NA_WheatDiurnalAS_003.D	Sample		2020-06-26 16:33:13	5150.7	5635.07	17030	25659.7	734309	26074.1	30732.9	1874.84	8380.21	25884.7	185986	23589.7	28387.6	1958.01	65266.8	3566.95	8653.31	208595	14174.6	6534.68	83061.4	105550	3174.56	26721.8	149909	16128.8	8068.21	8951.97	4366.68	687.135	6219.31	4420.29	39337.7	115158	682.427	3219.43	345.117	1103.22	1313.86	1706.23	2970.49	719.864	32053.4
		59s	200624_NA_WheatDiurnalAS_004.D	Sample		2020-06-26 17:02:14	5133.27	16381.4	14193	33303.8	627168	30894.9	26244.5	1497.47	3775.06	19048.4	50610.3	37490.1	12163.8	1862.89	40565.7	781.488	5096.17	183500	16456.5	17773.7	107932	77506.9	33662.3	39098.5	373373	17170.7	27970.1	1432.56	55290.6	751.765	7108.98	9094.55	34285.4	98003.4	1075.4	3845.23	10450.6	612.708	797.219	1961.84	5399.07	1308.05	39957
		1s	200624_NA_WheatDiurnalAS_005.D	Sample		2020-06-26 17:31:08	6479.91	10025.9	14274.9	59411.4	614027	15441.2	16689	1515.49	2740.84	14051.9	29438.4	22147.5	5895.82	1350.08	25077.5	763.248	3837.76	76328.8	8840.49	8208.19	53808.8	55036.3	9467.52	26689	137525	7766.92	17100	934.446	10347.6	492.423	3053.04	4321.13	24315.3	76856.5	1024.11	2800.74	1867.73	984.472	462.364	1442.49	3027.01	1527.94	25387.1
		54s	200624_NA_WheatDiurnalAS_006.D	Sample		2020-06-26 18:00:07	7018.67	6973.69	14859.1	29261.2	686555	38755.3	22768.2	1511.93	5829.57	40894.2	74767.8	60616.9	31158.5	1388.69	60237.7	1176.14	4268.08	232251	17330.9	8214.17	249229	92456.9	57259.5	45443.5	294317	24543.4	19851.7	1797.23	52609.7	460.126	5767.21	4020.9	38662.6	108240	721.948	3093.33	3571.43	2451.7	926.502	1488.66	3870.52	2770.3	51614.7
		60a	200624_NA_WheatDiurnalAS_007.D	Sample		2020-06-26 18:29:07	4353.09	7319.93	15442.4	85273.5	588134	10519.3	16384	1008.19	1934.85	5104.53	52342.5	5004.9	6109.66	1021.28	25491.8	2247.48	3352.73	39040.6	3931.54	6213.01	32078.6	58645.3	822.662	9208.06	14933	15615.3	5145.69	10641.4	1565.43	726.148	3529.87	550.168	36472.7	70770.4	871.63	4455.19	710.4	698.058	151.429	1091.99	620.048	868.707	18723.2
		66s	200624_NA_WheatDiurnalAS_008.D	Sample		2020-06-26 18:58:03	5295.12	5577.83	21961.6	79927.1	545675	21366	12019.9	797.737	2017.53	16841.5	36948.7	23454.8	20141.7	821.572	27268.2	378.517	2264.63	101524	9714.64	6657.21	157548	64434.3	30153.7	33352.3	229266	10469	21864.2	1224.13	48244	590.079	3119.21	3267.89	26987.8	80203.9	479.464	3133.97	2252.55	1484.83	794.599	1374.77	2462.68	1557.45	25134.2
		18s	200624_NA_WheatDiurnalAS_009.D	Sample		2020-06-26 19:27:04	5392.45	13978.3	14130.5	55432.7	663782	15042	20391.6	1026.68	2538.9	18364.7	52621.7	18613.3	9542.29	2978.66	46455	870.428	3487.36	137307	12815.1	12778.9	139392	92187.3	20858.7	41136.7	268313	17826.5	31555.4	1888.52	55276	615.116	9722.36	20494.4	33438.4	96920.8	1092.41	4108.4	23101.4	910.284	558.093	1331.07	3752.6	1559.38	30482
		55a	200624_NA_WheatDiurnalAS_010.D	Sample		2020-06-26 19:56:04	7394.04	12229.9	33186.6	108672	636324	19402.7	20654	801.492	3145.06	13621.6	83900.4	9265.36	7319.82	1871.68	45146.8	4761.54	3609.28	73126.7	9060.02	12099	131073	90089.9	778.334	13645.1	41112.9	18852.3	5669.89	13620.9	4794.33	493.676	4678.04	535.306	49402.2	119781	1193.52	8995.52	363.899	775.512	15397.1	3158.12	1575.62	1318.96	40393.2
		16a	200624_NA_WheatDiurnalAS_011.D	Sample		2020-06-26 20:25:01	3362.57	11004.9	15275.3	17985.3	735807	11370.5	44389	1341.76	8205.03	5445.77	301540	6840.04	21948.1	2791.47	77741.5	4001.62	3868.35	403790	23695.5	20031.4	218648	109472	2342.35	39598.5	204946	57806.6	10464.2	19971.5	26210.3	622.641	15501.3	6752.16	39489.9	91128.7	1669.78	10808.3	1658.37	1076.63	17594.2	3583.47	3065.47	736.077	62263.4
		5a	200624_NA_WheatDiurnalAS_012.D	Sample		2020-06-26 20:53:57	3689.34	4560.57	11647.2	32448.1	737821	16362.3	36538	1161.22	3122.24	13092.8	179827	10276.7	7193.41	2288.51	77377.1	2229.47	2843.6	70896.4	9424.16	7756.01	126236	115353	1003.34	44709.4	28710.1	10494	5027.53	15174.6	1240.17	367.239	8268	679.118	44183.4	93840.2	1281.72	4775.49	355.059	1371.87	1245.73	1959.87	1996.67	516.974	13004.7
		36s	200624_NA_WheatDiurnalAS_013.D	Sample		2020-06-26 21:22:58	3621.77	7752.53	16815.2	62388.1	672223	11125.2	18623.7	721.818	1630.38	10462.8	18285	12136.1	5860.91	1506.57	39558.7	472.267	1952.03	54899.7	6977.28	9424.16	39897.1	85588.3	10590.5	20787.1	117747	4598.69	23496	1064.52	39599	320.641	4003.08	4932.94	33262.1	93183	1027.74	2603.66	5279.42	407.661	735.225	1547.06	2165.98	799.824	7249.61
		9a	200624_NA_WheatDiurnalAS_014.D	Sample		2020-06-26 21:51:54	3857.2	3448.8	16527.3	100192	644821	7810.24	18197.5	785.076	1860.14	4091	71550.8	3266.12	1967.98	994.466	30431	1521.09	1671.39	30568.7	5323.26	4350.13	35031.3	65868.6	398.206	11609.2	16686.6	6560.48	5476.18	8721.84	1689.13	546.24	2817.46	796.282	29447.6	83313.5	735.589	3827.35	274.823	630.552	370.814	993.066	829.516	579.775	17023.5
		41a	200624_NA_WheatDiurnalAS_015.D	Sample		2020-06-26 22:20:51	4659.14	8831.3	14714.2	76198.5	672174	18360.2	23608.9	676.409	5176.9	6833.93	109340	8461.15	25640.9	1839.31	34731	2479.57	2207.51	219737	14272.6	11969	65378.5	80263.1	1773.49	50019.2	134790	27549.4	10108.9	11572.3	13693.8	480.427	14688	5089.88	36143.7	67974.4	1272.23	6325.24	3218.89	595.285	164.711	1551.35	1916.75	930.273	23478.1
		7s	200624_NA_WheatDiurnalAS_016.D	Sample		2020-06-26 22:49:52	4080.34	10088.5	13995.1	65604.1	671293	22107.7	23594.2	641.554	3444.98	29487.8	52892.8	31327.6	9356.38	932.339	52454.4	652.524	2580.54	138435	12159.6	10884.5	153966	110188	29114	29817.9	263911	15532.3	26278.7	1493.7	113960	628.338	4311.73	5701.58	40009.2	94406	1090.87	2842.74	4306.68	743.879	704.457	1373.01	4515.5	1166.24	30343.5
		40a	200624_NA_WheatDiurnalAS_017.D	Sample		2020-06-26 23:18:47	3471.46	5570.9	12457.8	28564.2	756617	28384.1	38979.7	1362.09	3088.59	29481.5	223517	21332.3	69557.9	1877.2	79850.3	1695.44	2994.36	391362	28195.5	14592	126380	123886	3672.79	121285	304264	71074.7	21674.4	16981.7	51180.6	694.004	26795.4	13206.2	44693.6	84219.1	1605.54	9702.33	8169.79	725.869	15659.8	2454.85	1809.17	706.209	22237.7
		57s	200624_NA_WheatDiurnalAS_018.D	Sample		2020-06-26 23:47:44	5301.32	19474.2	14329.7	83095.1	700661	18547.6	19510.2	454.682	2409.98	15132.3	57303	30938.3	4264.42	2165.71	42787	730.726	2028.52	101130	10718.1	21642.1	122503	96534.9	13565.2	32986.3	238327	14721.4	27148.5	1491.77	69035.1	438.889	5725.88	7207.15	39334.1	103386	1007.93	3710.73	5256.19	934.286	1301.23	964.842	3011.04	1277.96	38451.1
		47a	200624_NA_WheatDiurnalAS_019.D	Sample		2020-06-27 00:16:47	4272.51	10950.2	14725.6	58940.7	681244	9344.83	20595.4	736.265	2511.06	4601.65	128191	5559.49	7971.03	2064.18	43934.4	4828.76	2405.38	86010.4	8599.4	12353	212625	82760.8	1528.53	21053.1	28086.2	15808.1	5828.53	15163.4	4304.42	551.414	7990.02	571.059	41344.5	85442.2	1463.07	7914.37	1688.26	805.3	15129.7	2282.66	2918.68	1186.14	68641
		66a	200624_NA_WheatDiurnalAS_020.D	Sample		2020-06-27 00:45:43	4742.28	6845.18	24846.9	111908	613474	10324.5	14773.5	604.593	1517.64	8293.87	88838.7	4040.83	1984.18	925.417	27549.4	2118.71	1224.55	35827.9	4756.79	6616.5	99765.9	72389.1	465.5	13156.4	16578.5	9428.35	4810.25	8695.26	1451.44	444.433	5196.6	414.704	32560.8	87896.1	779.288	7141.01	306.158	766.028	131.851	986.598	2071.93	634.151	26879.9
		68s	200624_NA_WheatDiurnalAS_021.D	Sample		2020-06-27 01:14:39	3514.55	9813.98	11804.3	19099.7	724011	37103.7	33001.5	1059.11	6697.39	45004.3	105863	55566.9	50430.2	1484.91	68843	882.758	2301.47	395492	25479.6	16102.2	308070	104553	78112.9	73353.3	462079	41945.2	66021.6	1243.68	457142	628.753	7229.71	7500.5	34712.3	98893	712.026	5011.14	3486.76	1805.21	312.338	1208.93	6222.06	2324.82	27687
		53s	200624_NA_WheatDiurnalAS_022.D	Sample		2020-06-27 01:43:50	4817.58	3971.48	12094	70827.2	729669	19136.9	24124.6	755.828	5777.39	18995.3	55361.7	32560.4	11094.3	757.235	61381.5	797.008	1514.42	112896	9432.35	8584.69	80256.7	110665	37183.5	19752.7	193173	8746.28	14289.8	1513.66	25400.8	463.962	2471.24	2611.6	38319.3	88859.4	734.692	3107.08	624.223	1551.96	524.205	4114.54	896.743	1582.86	11243.9
		55s	200624_NA_WheatDiurnalAS_023.D	Sample		2020-06-27 02:12:46	3849.93	4532.94	8148.51	32565.3	697039	14300.6	22648.3	745.209	2130.61	14274.5	22997.7	26714.8	3742.69	975.901	36307.6	557.503	1602.14	66800.8	6743.18	7649.82	62496.9	80665.3	12271.9	16808.1	131276	6985.35	16341	957.847	30785.9	395.39	2155.86	3279.59	29507.9	61389.5	720.909	1535.2	285.737	630.955	1082.36	1011.24	1774.17	638.814	20829.9
		37a	200624_NA_WheatDiurnalAS_024.D	Sample		2020-06-27 02:41:46	3801.12	2798.61	10284.3	15237.6	731740	11426	25149	667.787	4322.37	8531.25	132067	10554.9	1756.74	1271.72	65213.3	2403.59	1565.63	51491	6328.1	6507.07	41474.4	102997	681.447	12534.4	25203.1	7698.92	5958	8013.57	2855.04	533.639	3280.52	739.972	37820.4	63953.8	516.482	2956.82	240.649	464.132	164.917	1270.74	573.528	582.02	19751.6
		64s	200624_NA_WheatDiurnalAS_025.D	Sample		2020-06-27 03:10:47	3238.04	4801.55	12791.1	26159.6	731154	27168	25518	866.403	2968.69	36691.5	101258	42084.9	30935.6	1103.06	62520.8	879.115	1478.85	326049	19041.2	8553.49	265240	89190.6	42238.5	37530.1	354130	30827.1	47178.8	1736.28	96773.2	577.65	4830.95	2762.53	34167.2	93544.6	721.266	3175.4	884.783	2553.28	714.329	972.804	2237.04	2427.62	33999.5
		58s	200624_NA_WheatDiurnalAS_026.D	Sample		2020-06-27 03:39:44	3009.58	8991.07	12586.4	19666.4	735644	17127	34279.2	757.953	5920.2	22134.6	73069.9	33124.7	7161.57	2619.81	68413.5	888.888	2900.6	177734	17520.7	12898.7	168402	100483	23607.8	39360.7	401143	18739.8	44529.3	1538.71	172730	456.202	4093.09	3720.2	33674.2	70608.1	1176.16	3582.07	519.793	573.534	1945.63	1034.86	3306.41	949.738	36288.4
		33s	200624_NA_WheatDiurnalAS_027.D	Sample		2020-06-27 04:08:46	4138.37	11376.6	17167.2	51473.6	638904	16797.8	14792.9	1264.83	3657.15	12756.7	42918.1	25913.9	4809.4	935.47	29185.6	699.456	1948.81	88211.9	8321.76	9868.37	92744.1	80285.3	26097.7	26347.9	292777	12806.9	24619.7	1148.87	60666.6	490.993	2941.17	3808.06	30292.4	80314.6	741.923	2428.55	943.713	626.336	669.346	1254.66	2137.08	913.221	23961.2
		48s	200624_NA_WheatDiurnalAS_028.D	Sample		2020-06-27 04:37:44	7563.8	4105.9	8958.7	24671.9	705809	19304.1	26253	799.653	6749.42	17670.3	53355.7	25918.2	32510.9	1050.35	57451.6	1144.44	2119.22	296808	18089.5	6638.32	203016	96158.3	95490.6	85301.6	459195	31671.6	71119.9	1926.85	331278	721.515	6228.1	6001.48	34871.1	87476.7	818.104	3721.38	3318.01	2071.93	604.811	1272.13	3226.09	2131.52	18046.5
		72a	200624_NA_WheatDiurnalAS_029.D	Sample		2020-06-27 05:06:42	5345.28	4021.84	8295.82	30003.8	730779	22450.4	28476.9	1106.9	3666.41	18174.5	224626	12128.1	11488.9	1887.68	61918	1393.73	2159.82	111220	13026.2	11897.8	73362.7	97936.2	1812.35	63479.8	67272.6	11728.6	6382.25	13559.3	4423.54	403.39	8659.61	1279.69	45799	84295	1262.3	5566.97	346.115	715.783	450.691	1999.2	2940.65	523.118	13211.1
		51a	200624_NA_WheatDiurnalAS_030.D	Sample		2020-06-27 05:35:44	4856.85	13741	16223.8	43827	705777	16498.2	22374.6	962.694	7446.7	14464.2	157987	11951.7	30129.3	2577.67	48232.1	2208.97	2665.6	237541	14730.6	14184.6	246510	84536.3	3626.61	119280	212128	43114.7	10019.2	17028.8	17295.1	389.143	14362.6	8614.92	35809.8	64090.7	2169.33	4397.37	845.926	752.047	17860.3	2513.89	2359.66	1020.08	56082.9
		13a	200624_NA_WheatDiurnalAS_031.D	Sample		2020-06-27 06:04:42	4294.14	3251.74	17218.1	89492	668652	10584.5	22910.7	661.524	3234.25	5264.86	122843	3368.96	2149.49	1487.19	41783.8	1226.52	1423.06	26249.7	4655.3	3157.95	41594	89706	823.976	28939.3	20539.6	4255.18	3825.16	11267.9	404.482	273.713	2325.25	176.624	40412.7	67936.6	565.897	2667.74	217.564	792.453	633.815	1464.52	969.607	680.328	10999.1
		39s	200624_NA_WheatDiurnalAS_032.D	Sample		2020-06-27 06:33:40	5132.12	4170.77	11366.5	33537.3	719343	10907.1	33828.6	742.147	3399.65	11563.6	36752.5	38795.8	3085.76	1377.51	73096	543.087	1521.91	62513.2	7414.57	10377.4	48901.2	137479	6983.96	29196.2	93701.1	4696.36	10486.7	1246.63	14537.9	421.881	3447.98	4053.81	51638.6	83066.6	769.466	1925.19	484.657	623.693	965.44	1176.77	4236.98	1016.22	12228.1
		22a	200624_NA_WheatDiurnalAS_033.D	Sample		2020-06-27 07:02:42	4214.76	10330	21059.7	67636.6	644213	6039.84	19065.8	603.272	6583.66	2914.09	120782	3323.62	10870.7	1354.47	49465	2538.24	1292.54	147018	9091.4	14506.6	37151.6	114528	1993.05	26736.1	176659	23798.9	10353.6	9693.91	13454.1	456.314	4935.31	10641	42253	71673.1	557.007	2916.93	494.075	421.362	326.85	940.083	1094.13	870.581	59289.8
		60s	200624_NA_WheatDiurnalAS_034.D	Sample		2020-06-27 07:31:40	3684.16	9811.03	11957	23357.5	715132	37027.2	30775.5	811.539	3464.9	35461.3	51090	54336.5	29140.4	1633.15	63424.4	811.177	1889.95	273150	19078.6	11051.8	197604	119670	70038.6	49759.1	402059	36334.7	80055	1396.63	159203	593.76	4111.7	5201.32	41329.4	72893.7	785.846	3698.19	731.597	2060.43	1451.34	1298.73	2601.89	2491.25	30652.5
		24a	200624_NA_WheatDiurnalAS_035.D	Sample		2020-06-27 08:00:37	5116.82	5004.02	14691	85267.7	725395	6047.02	27771	725.066	5394.55	3216.93	177653	3910.99	1174.41	2073.73	63409.1	4106.91	1515.84	54757.1	8357.78	9937.06	172446	115958	795.801	11915.7	32318.4	9682.68	6307.88	10361.3	1164.6	475.247	3497.9	584.707	50182.7	79208.9	821.173	5010.75	200.953	879.401	219.385	1283.04	3909.25	688.671	51671.2
		41s	200624_NA_WheatDiurnalAS_036.D	Sample		2020-06-27 08:29:39	3703.18	4502.99	13958	22845.7	731555	30563.6	43497.6	904.574	6986.59	24109.7	88106	30931.2	33510.4	1659.83	89583.9	903.17	2484.96	466567	22674.8	9336.11	302499	133464	103720	76105.9	541821	40949.8	150273	1489.93	618859	1205.81	4427.16	6092.21	43164.4	100612	815.582	4933.99	856.629	2303.48	515.17	1406.03	2945.51	2581.15	29554.4
		10a	200624_NA_WheatDiurnalAS_037.D	Sample		2020-06-27 08:58:36	4030.97	4198.51	15649.3	89269.5	649600	14336.1	19390	880.505	3592.54	7051.9	146262	6871.44	5588.64	1189.58	47173	885.869	1823.38	63181.6	8560.68	4294.62	46806.2	105830	1681.82	50833.9	50369.5	6994.07	7766.38	8843.88	4155.36	335.735	3986.77	564.615	48457.2	68512.7	691.774	3785.6	245.45	618.7	1046.44	1461.99	2912.04	590.783	12041.5
		12a	200624_NA_WheatDiurnalAS_038.D	Sample		2020-06-27 09:27:33	5621.43	2396.89	18436.8	74079.5	681475	9737.09	21841.6	798.24	3099.72	8540.79	114532	7708.81	12266.1	965.699	39908.4	755.497	1276.25	36864.5	5802.83	3743.08	27021.4	87996.3	950.681	26800	46909.7	5875.8	6014.78	8019.12	2262.48	308.336	2347.58	759.336	41061.7	57080.8	819.965	3084.55	250.122	350.683	941.695	1500.02	721.682	282.95	28012.2
		19a	200624_NA_WheatDiurnalAS_039.D	Sample		2020-06-27 09:56:35	3523.62	15536.4	23082.1	136876	659768	8948.45	15921.1	608.448	5885.94	4610.55	165808	5589.74	11404.2	1352.79	31966.2	1393.57	1564.75	114831	9726.84	18452.4	46004.2	97173.6	1736.73	68421.4	183021	33002.6	8267.91	13946.9	11279.5	414.173	6112.64	4540.31	35594.2	66774.5	1231.95	6149.59	340.29	769.309	12826.8	2000.08	1444.73	472.115	29934.2
		70a	200624_NA_WheatDiurnalAS_040.D	Sample		2020-06-27 10:25:32	3905.33	4994.19	10992	31966.5	726484	18512.9	28423.5	756.313	6371.07	11390.3	161905	11066.4	5907.28	1970.86	73275	1671.19	1938.44	84418.9	12022.1	11878	95077.4	133394	1441.78	50989.9	79319.7	21372.9	5552	13699.7	1230.07	380.677	4944.36	962.052	48535.8	65566.1	1391.18	4902.87	235.287	1043.32	13818.8	1873.08	3372.68	491.003	30203.2
		56a	200624_NA_WheatDiurnalAS_041.D	Sample		2020-06-27 10:54:29	3602.95	3226.62	10026.8	52145.4	699066	12427.7	29848.1	586.78	4373.26	7865.99	138293	7451.99	2165.72	1750.14	54196.8	3665.74	2270.66	58705.1	7854.71	8359.64	126273	110378	1143.72	16239.3	39296.2	13078	4691.37	9767.56	816.016	302.528	2997.62	960.24	48449.8	82439.7	871.69	5233.24	172.319	577.67	659.435	1271.64	2516.39	692.988	33473.3
		38a	200624_NA_WheatDiurnalAS_042.D	Sample		2020-06-27 11:23:31	3543.83	5684.03	67830.7	155216	589919	5051.97	23283.6	584.573	1795.2	3973.47	92993	3538.48	6920.19	1047.25	70342.6	1368.42	1782.7	58224.6	5481.3	9269.5	53784	182538	842.44	31803.8	47414.4	9981.36	4498.92	8473.95	3427.71	450.942	1676.01	840.149	70369.1	31552	848.972	3408.49	250.769	463.664	846.99	1465.49	350.762	419.37	21027
		18a	200624_NA_WheatDiurnalAS_043.D	Sample		2020-06-27 11:52:28	3600.35	9737.66	15181.5	74657.9	689092	7662.06	19554.9	844.367	8092.95	3086.82	214699	3828.13	6727.78	1789.78	52484	4443.15	1949.86	204712	11709.9	14361.6	194285	115571		35706.2	228116	29785.6	12222.4	13049.7	25105.4	444.301	6634.51	8955.58	46072.2	75833.1	1034.98	9036.32	442.571	694.615	14402.6	2295.33	4494.76	826.169	47233.4
		40s	200624_NA_WheatDiurnalAS_044.D	Sample		2020-06-27 12:21:27	3343.15	6934.07	30443.5	97449	485211	18306.9	15111.3	410.622	4253.75	12629.8	39536.2	17280.6	29807.3	1196.1	33468.2	639.507	1594.84	292614	14165.5	11323.7	196252	75781	89681.2	102636	512411	28696	227201	1302.37	637637	841.608	5223.39	8830.77	37375.7	62308.8	743.822	4336.91	1204.03	1964.22	377.483	1171.36	4001.38	2148.75	16081.6
		52s	200624_NA_WheatDiurnalAS_045.D	Sample		2020-06-27 12:50:29	3748.54	12528.7	12259.1	31868	697956	40512.7	28740.3	798.115	8966.23	34868.8	171564	41235.3	33798.4	1897.95	64998.3	1446.96	2578.6	462045	24898.6	14789.3	482111	111338	134487	119198	489723	47683.1	166979	1850.12	730757	1125.92	9573.34	9495.61	40868.5	81503.7	1005.28	6169.37	2266.11	2629.36	610.232	1197.05	4247.83	2114.34	32369.4
		59a	200624_NA_WheatDiurnalAS_046.D	Sample		2020-06-27 13:19:28	4174.32	9067.52	11814.1	63532.1	715629	16422.2	31523.6	725.683	5042.96	7477.51	182149	8271.97	7881.8	2229.83	67364.2	1620.4	1491.38	125883	12741.1	16790.5	70618.6	133963	1734.46	74232.5	87982.6	17488.1	8849.37	14667	10566.2	353.438	8021.05	1579.5	47006.5	72161.8	1488.61	4145.04	311.775	1114.23	17584.9	3214.49	1037.13	534.136	18780.7
		2s	200624_NA_WheatDiurnalAS_047.D	Sample		2020-06-27 13:48:28	3147.01	8325.27	18235.5	54178.1	723872	29556.6	27204.5	492.396	4200.68	28278	62217.2	49627.1	8239.82	1030.27	62401.2	923.678	2350.41	172947	15542.9	11515.3	183179	119113	20531.9	47296.8	278861	15892.1	26604.6	1980.05	140356	429.223	3636.73	3009.1	45530.5	107354	903.67	3326.53	790.177	906.675	1544.8	1412.17	3089.88	797.677	31038.6
		70s	200624_NA_WheatDiurnalAS_048.D	Sample		2020-06-27 14:17:24	3629.92	10793.1	11464.2	46432.6	716579	50703.4	31531	659.02	7573.85	56825.3	135980	67639.8	52413.7	1726.18	61585.3	1271.55	1601.83	602930	26127.8	22265.4	393530	110174	139617	91031.3	431314	45937.5	81428.7	1537.8	474271	975.005	10399.5	5726.3	57765.9	89221	771.183	8238.01	2565.11	4055.73	4475.8	1305.4	6398.09	5248.99	47708.4
		24s	200624_NA_WheatDiurnalAS_049.D	Sample		2020-06-27 14:46:22	3116.44	7834.23	16703.9	51816.6	712165	9611.9	25143.6	907.089	2953.63	10900.6	37959.7	21278	3352.88	1264.95	66355.1	655.453	1709.15	74663.7	10418.8	10487.3	90752.1	128177	7239.51	20995.5	126453	7324.43	14314.7	1219.4	36041.6	378.049	2921.69	4515.2	49821	87672.8	781.505	3163.31	270.298	868.063	2006.29	1212.71	3852.32	1274.96	12925.2
		37s	200624_NA_WheatDiurnalAS_050.D	Sample		2020-06-27 15:15:23	4000.69	3152.11	12633.4	33812	721220	18824.6	38953.4	526.989	3994.97	20456	56761.4	41639.4	4404.05	1267.01	72337	763.902	1887.63	131556	12821.7	10430.7	140099	130673	20676.7	31878	214344	8911.35	20084.8	1273.32	81597.4	366.08	2751.88	3382.19	52220.9	103484	880.19	2759.95	337.568	429.337	1473.73	1010.44	3421.78	951.879	25416.2
		2a	200624_NA_WheatDiurnalAS_051.D	Sample		2020-06-27 15:44:21	4100.99	2643.97	17428.6	26651.1	765534	14320	44101.9	794.001	5797.62	9680.83	339363	9261.11	1705.83	2487.02	98641.4	2020.32	1816.19	69964.4	10858.4	5469.8	235957	159928	2178.77	83005.4	72479.4	7310.98	7020.24	14071.4	1460.47	461.818	5533.18	376.223	56031.5	101987	1268.38	3733.71	260.758	1427.05	16915.6	2509	4155.06	986.719	18772.7
		36a	200624_NA_WheatDiurnalAS_052.D	Sample		2020-06-27 16:13:21	3638.22	8691.97	16780.8	66764.8	706322	7005.12	26221.6	721.65	9153.74	3671.53	262337	3462.73	13229.2	2662.81	63990.3	2621.8	1665.77	143539	11085.7	15210.4	228077	126403	2030.03	21008.9	83357.5	12179.1	8954.56	10363.6	6515.21	368.607	6447.14	3339.12	59887.4	101611	1357.55	6931.57	330.657	869.153	14927.9	2318.52	4994.82	1022.75	60043.8
		68a	200624_NA_WheatDiurnalAS_053.D	Sample		2020-06-27 16:42:18	4847.92	4985.89	17446.7	30823.6	767645	18027.7	49716.8	843.731	7629.78	15639.3	300914	11509.8	3371.57	1651.6	91613.8	3747.32	1452.44	115964	12123.1	12649.1	203206	155252	1397.36	28730	83303.7	14380.3	7909.73	13635.6	6584.69	462.025	5564.74	2810.85	64201.7	95816.9	1267.85	8790.31	249.034	644.863	2039.67	2028.33	2464.02	633.439	31802.1
		17a	200624_NA_WheatDiurnalAS_054.D	Sample		2020-06-27 17:11:17	4166.24	3701.44	16334.5	94688	720128	15830.5	28012.8	744.33	2832.61	11902.7	208313	9489.36	2873.99	1264.04	61805.1	1447.97	1443.35	59617.8	9260.83	7000.47	97723.5	127326	1886.37	64356.9	61232.4	5927.59	5682.15	13565.9	3156.55	303.306	7141.27	658.177	48747.8	90953.5	1178.89	6071.87	260.259	725.003	9813.1	1654.67	3031.76	536.394	41864.6
		7a	200624_NA_WheatDiurnalAS_055.D	Sample		2020-06-27 17:40:19	2874.64	7400.23	16328.3	44396.9	730677	17472.6	39693.5	870.74	6580.47	11101.8	159618	9793.23	2150.34	2509.48	94870.3	4080.99	1685.16	81007.3	10951.9	12305	135155	162820	630.044	21741.8	72837.6	15647.9	5731.08	23892.1	1250.44	284.51	3819.68	277.861	58861.1	106926	1143.78	6287.32	270.228	897.48	803.589	1631.9	272.273	944.982	46598.8
		20a	200624_NA_WheatDiurnalAS_056.D	Sample		2020-06-27 18:09:17	4499.98	4602.15	12800.7	64401.1	726451	8156.21	36658.3	829.888	3407.52	5185.29	209376	5164.36	917.486	1469.59	81389.2	1330.39	1740.44	26194.4	4453.61	6393.51	69957.5	149857	528.462	23268.7	24394.7	5031.91	3548.14	15620.1	317.538	264.042	1998.27	154.746	57629.2	85744.9	1219.63	3062.69	163.323	1112.57	202.99	1740.55	1279.36	506.872	19075.2
		53a	200624_NA_WheatDiurnalAS_057.D	Sample		2020-06-27 18:38:15	4452.71	5897.61	8929.01	105767	708608	12487	26387.4	647.434	1725.97	10552.5	200813	6531.63	2508.03	2150.46	52681.2	1186.25	1384.35	47187.5	5872.62	9593.12	83827.6	123556	1453.04	37365.2	44191.2	9123.17	5410.51	12399.1	430.779	347.864	3984.31	269.98	44786.6	61599	1665	3814.92	177.699	926.791	9479.68	1753.92	3830.87	446.315	14881.9
		13s	200624_NA_WheatDiurnalAS_058.D	Sample		2020-06-27 19:07:17	3835.65	13202.1	17053.7	54995.1	720668	45701.3	38512.2	629.14	8577.77	41684.9	171003	116336	13330.5	2087.89	73588.5	965.786	3884.38	489690	27215.8	27142.4	454949	139597	47108.7	132822	403446	24580	86661	2331.39	471273	847.438	10205	5788.67	60478.6	98390.7	1276.82	6351.64	1485.74	1632.18	1076.93	1868.06	6552.71	1709.53	46421.9
		22s	200624_NA_WheatDiurnalAS_059.D	Sample		2020-06-27 19:36:15	2850.99	11735.2	25152	81850.5	633581	11516.6	24586.4	545.992	2641.68	9663.6	39320.4	11608.6	3899.51	1972.67	60000.3	847.588	1717.99	90781.6	8393.96	16239.9	112937	124106	15484.4	34207.4	268348	12160.3	23674.7	1480.05	58131.4	339.17	2697.88	13975	52701.3	84325.5	1095.65	3288.06	477.135	555.898	313.443	1167.3	3050.31	1048.98	30409.2
		17s	200624_NA_WheatDiurnalAS_060.D	Sample		2020-06-27 20:05:12	5392.67	1153.51	16307	79805.5	719001	10538	36871.7	795.26	5861.24	10550.6	42743.4	16368.6	7400.77	690.556	92755.4	679.336	1345.93	87570.9	9335.06	3703.05	81824.2	175556	26170	34220.2	160798	6253.07	16031.8	1374.68	32495.2	355.339	2697.05	2263.96	65173.2	97279	603.243	2383.92	305.477	931.271	523.954	1205.53	1343.21	1023.52	10082.6
		14a	200624_NA_WheatDiurnalAS_061.D	Sample		2020-06-27 20:34:14	7671.99	7029.6	20672	46132.9	735564	9638.73	38430.5	1190.38	13127.4	2565.5	258157	5796.26	2196.36	1617.87	92637.6	3786.93	1517.57	143947	11763.3	9454.38	122983	165691	1946.54	34137.8	86649.5	16780.6	6623.59	15316.1	3434.24	389.025	5949.99	824.677	71213.8	89827.7	774.371	3793.79	221.021	781.051	11883.6	1833.68	2940.03	1402.62	34496.2
		20s	200624_NA_WheatDiurnalAS_062.D	Sample		2020-06-27 21:03:12	6681.01	17174.3	25038.7	93139.4	691263	17196.4	27725.9	598.439	5025.78	18483	46302.6	37316.3	4358.85	1594.21	64586.2	701.983	2309.13	102814	12238.1	25175	171508	140858	17015.1	31543.4	210778	11932.6	20797.5	1266.75	41728.7	345.736	3803.33	1860.19	57373.1	118343	1210.08	3549.7	342.436	1031.69	117.411	1048.04	6905.62	1288.77	49055.3
		48a	200624_NA_WheatDiurnalAS_063.D	Sample		2020-06-27 21:32:12	5636.61	3060.2	18239.5	99482.3	680152	12349.3	35532.2	904.705	2952.64	9053.94	96197.2	7871.8	4037.08	977.835	67174.3	1079.98	1319.67	80793.9	9810.78	6280.69	30258.7	156190	1639.51	42561.1	102225	7858.03	11831.1	8928.14	7411	324.683	3910.09	2593.42	54830.6	62068.1	935.746	2890.03	333.449	544.335	4431.03	1463.47	1239.63	300.897	10236.5
		6a	200624_NA_WheatDiurnalAS_064.D	Sample		2020-06-27 22:01:12	5075.26	2683.06	21300.9	160893	714216	11918	27192.6	766.263	4477.04	5806.86	238162	4488.31	1092.66	1332.48	62105.5	1425.57	1756.88	34674.1	6226.07	4477.66	117622	139930	1031.91	51691.8	40466.1	4162.56	5266.45	11257.1	546.007	344.373	3926.73	304.998	59593.2	89095.8	934.656	4650.94	276.819	987.939	1656.72	2832.85	5302.71	733.254	19177.3
		61a	200624_NA_WheatDiurnalAS_065.D	Sample		2020-06-27 22:30:10	4885.18	5143.32	23921.6	69760.5	732208	11386	35812.7	779.055	2968.88	7101.51	147902	6465.16	2822.05	1434.23	78081.5	1371.72	1459.78	61752.3	8564.93	12767.5	49317.2	170232	1019.29	41035.1	61200.7	12409.8	6971.17	15016.5	827.229	280.365	4025.2	997.631	65181.7	90524.1	1180.11	4393.46	84.0256	828.772	600.797	1868.32	1544.66	690.084	19026.1
		32a	200624_NA_WheatDiurnalAS_066.D	Sample		2020-06-27 22:59:12	5730.86	4530.42	19300.6	35744.4	855127	8149.26	57260.6	1110.29	14277.6	3346.98	178993	5218.16	5176.77	2384.02	124188	6272.7	1749.14	280960	21352.1	13491.9	130224	195081	1894.13	43749.7	220068	21756.2	10932.7	15308	8445.58	386.369	6896.1	5366.08	74917.3	84013.3	853.738	5830.36	437.267	878.569	12982.3	2347.96	2563.7	873.62	72020.5
		50a	200624_NA_WheatDiurnalAS_067.D	Sample		2020-06-27 23:28:11	4860.18	5420.62	19359.1	47733.3	733924	16753.5	39072.3	826.898	9162.72	11829.8	156722	12682.2	7357.78	1676.3	108215	1407.35	1578.38	102942	17733.3	9702.72	73116.2	172422	1549.23	67691.5	150109	12614.2	9021.12	13701.5	5799.4	322.185	4019.53	1423.36	63014.9	81984.9	761.692	6409.31	302.548	596.416	913.323	1618.75	4404.69	479.071	21227.3
		43a	200624_NA_WheatDiurnalAS_068.D	Sample		2020-06-27 23:57:07	3905.19	3452.79	39656.1	165814	720055	13272.7	21961.2	460.13	1357.69	6866.28	92973.9	7186.44	4430.37	1286.49	51899.4	2362.47	1418.14	64140.5	7140.19	8965.04	72255.2	122239	1104.51	26801.1	43802.1	7519.38	5321.41	12422.9	1479.85	196.035	3565.05	697.248	57873	72426	1414.44	3817.1	273.636	466.935	567.532	1904.51	1344.31	638.422	18208
		57a	200624_NA_WheatDiurnalAS_069.D	Sample		2020-06-28 00:26:11	5037.8	5464.68	20532.9	90152.4	715774	7472.93	29404.4	562.173	2224.77	2312.44	163480	4131.6	2751.77	1282.94	71794	4620.44	1665.55	62857.3	6413.66	7356.13	117621	147761	834.599	16872.1	39869	11520.3	7463.76	13193	431.54	355.405	3544.41	506.177	59656.6	72300.1	887.695	3796.63	214.409	506.223	10094	1375.65	1268.01	966	60859.6
		14s	200624_NA_WheatDiurnalAS_070.D	Sample		2020-06-28 00:55:10	3310.59	3506.92	17685.7	30737	776823	13867.7	53727.7	530.315	7380.98	11040.4	55534.1	33383.3	2404.41	2234.74	121441	836.953	1740.25	105030	12568.4	11288.3	74206.2	178560	15532.4	28710.9	275390	7579.24	19599.2	1580.94	23134	300.13	1507.66	4741.08	58998.2	108773	1039.35	2880.18	276.853	691.868	660.022	1509.22	2117.47	1029.98	22128.7
		3a	200624_NA_WheatDiurnalAS_071.D	Sample		2020-06-28 01:24:08	5254.35	3000.09	13840.8	95846.8	731803	16356.7	31268.7	742.906	9043.9	6405.47	172187	9132.26	1958.18	1679.58	76317.3	1309.98	1482.59	78692.4	10696.8	6672.08	112122	147647	1668.89	80032.1	77234.1	6917.99	5788.02	11560.7	1699.32	239.37	6026.45	1201.01	51124.9	62511	699.762	4442.21	302.901	594.723	377.905	2334.69	3532.7	778.194	19105.1
		61s	200624_NA_WheatDiurnalAS_072.D	Sample		2020-06-28 01:53:11	5316.23	11336.5	20134.8	83568.6	655387	15318.8	24320.7	507.731	3990.12	12242.3	50641.9	22999.2	4773.32	1031.29	57892	930.243	1707.99	132160	11338.1	22675.7	152216	140733	20884	32969.9	254919	11622.9	26121.7	1373.11	40371	232.121	3831.28	5260.63	48545.7	76063.7	942.385	3290.2	394.974	487.989	2207.01	1311.16	3493.77	987.323	41185.9
		43s	200624_NA_WheatDiurnalAS_073.D	Sample		2020-06-28 02:22:09	4148.22	1194.3	18138.2	35751.3	853979	46376.5	58688.8	898.838	17733.8	46103.7	107493	105053	25832.3	1428.72	114355	1261.1	2470.86	408276	28805.8	7772.5	319272	144720	119003	93383.3	537447	22533.3	190520	1730.02	314076	599.645	3710.24	10447.9	62897.1	89044.6	1004.75	4890.66	534.626	2510.46	298.115	2032.19	5162.67	2973.05	38054.5
		45a	200624_NA_WheatDiurnalAS_074.D	Sample		2020-06-28 02:51:14	2692.41	3789.21	22695.4	92203.2	622944	11696.3	26090.1	628.088	3550.77	8125.06	188081	7603.61	2391.62	1382.04	73256.9	1437.4	1246.19	48461.8	5446.98	7751.47	26010.7	139604	1030.83	24318	30993.9	8517.47	6423.75	9759.19	1774.59	319.517	2902.43	454.006	53406.1	82058.7	786.136	2760.78	230.076	692.131	2106.5	1257.69	1133.36	419.886	26976.4
		39a	200624_NA_WheatDiurnalAS_075.D	Sample		2020-06-28 03:20:13	4361.35	6534.53	28306.7	142048	589828	5476.13	21015.3	529.76	4333.03	3929.82	161071	4363.96	8498.63	1094.24	48682.2	1222.91	1379.86	120646	8168.21	8773.82	124414	120887	2369.65	77883.1	157048	9346.93	10636.5	9658.32	11499.8	211.448	4528.62	7190.17	45424.2	56798.4	1001.8	3523.54	643.086	630.264	433.645	2006.05	1229.47	422.051	36049.5
		10s	200624_NA_WheatDiurnalAS_076.D	Sample		2020-06-28 03:49:12	4588.18	9023.93	15477	43447.5	727763	44708.8	38865	740.375	9706.1	45118.2	132466	85710.4	14308.2	1393.92	83137.6	1229.31	3426.31	568903	33113.2	25590.4	374370	141899	87762.9	161215	496860	29678.6	146834	1810.78	573772	504.119	13963.6	9358.08	58068.4	85542.6	1304.08	6430.14	1288.96	1266.23	608.17	1403.93	8722.57	1996.19	56088.8
		47s	200624_NA_WheatDiurnalAS_077.D	Sample		2020-06-28 04:18:10	3321.19	10892.7	34278.7	70637.7	742050	15334.9	36079.2	738.407	3886.95	11218.8	37232	24227.2	5698.36	2290.77	96393.5	900.777	2933.79	100443	12873.9	13110.8	111647	179940	12745.8	24518.1	242502	17502.1	21848.9	1223.96	38092.2	327.11	2713.73	2985.62	56085.4	117391	1137.67	3445.1	258.286	546.106	338.605	1276.18	4771.74	1294.72	31815.9
		32s	200624_NA_WheatDiurnalAS_078.D	Sample		2020-06-28 04:47:10	2916.91	9370.36	17390.9	33262	775882	15558.9	48472.5	946.29	8907.45	13779.8	49527.5	21177.7	4780.11	2496.08	109205	1074.82	2995.8	116692	14096.9	19904.1	217239	157757	16479.7	37607	327310	18686.7	37248	1882.12	78008.2	282.246	4343.71	9705.98	52908	99275.1	1250.97	3648.89	389.241	723.821	3324.19	1236.71	2842.18	1674.73	37569.9
		3s	200624_NA_WheatDiurnalAS_079.D	Sample		2020-06-28 05:16:13	3430	6570.53	30104.9	41764.9	708281	20435	37266.3	596.991	5711.14	18279.3	71551.2	42163.5	5056.09	759.52	91027.2	705.436	1869.2	183430	15576.4	9294.08	144418	157464	26906.2	53340.5	348123	13035.7	37679.1	1359.87	104599	331.986	3106.08	5114.3	56283.7	98936.5	845.936	2670.04	364.381	551.303	549.123	1552.83	3498.55	682.157	27458
		33a	200624_NA_WheatDiurnalAS_080.D	Sample		2020-06-28 05:45:14	5722.94	5743.92	19233.2	175389	730029	16680.3	26409.1	545.55	17773.8	8079.27	140258	10485	3814.84	1356.58	74406.9	3143.56	1349.24	92686.5	9228.97	9952.7	71431.8	158319	1840.46	23884.2	123681	13471.8	10263.4	10508.1	4337.76	305.047	2520.26	1008.74	55055.6	77828.4	737.521	5443.47	259.819	924.735	176.218	1401.02	2563.38	848.866	24029.8
		1a	200624_NA_WheatDiurnalAS_081.D	Sample		2020-06-28 06:14:13	3869.89	3524.65	24261.6	59947.4	716097	11383	29790.2	474.545	3066.54	6543.68	133355	6188.31	2589.71	1197.22	73473	1474.53	1995.26	51525.2	6359.93	8835.65	81512.1	139271	1813.54	43274.7	57132.9	14084.3	5560.92	12540.1	3606.77	200.367	1658.84	790.965	47390.1	76852.2	804.859	4766.27		405.288	13294.7	2443.69	536.562	431.337	27430
		12s	200624_NA_WheatDiurnalAS_082.D	Sample		2020-06-28 06:43:13	3587.21	855.021	10391.6	57194.4	717207	11458.2	31338.8	597.13	3954.85	11156	34574.5	12853.2	5129.07	617.43	68852.9	916.902	1279.51	115919	9920.18	2868.54	79546.1	139860	34132.3	29781.5	325057	11459.3	38609	1209.72	78325.4	249.158	1378.75	3353.21	49513.4	78366.1	409.065	2077.92	400.715	1127.1	723.226	882.498	1530.17	999.274	7815.34
		56s	200624_NA_WheatDiurnalAS_083.D	Sample		2020-06-28 07:12:11	4491.71	5267.46	19668.4	86055.3	689126	23636.3	25110.8	522.989	7749.12	24878.9	81434.3	28512.3	11852.9	910.888	56903.9	728.718	1455.17	175694	14742.4	9174.88	254991	131486	57347	46508.2	360263	21792.3	57126.1	1408.76	149135	353.918	2346.39	4077.78	49646.2	90626.5	822.295	3739.2	592.258	1277.65	306.705	1091.53	4153	1248.09	28120.2
		4a	200624_NA_WheatDiurnalAS_084.D	Sample		2020-06-28 07:41:19	2441.26	3649.44	17592.9	186799	736951	7791.6	19020.9	372.641	16535.3	3694.33	70693.2	3646.83	955.011	1378.55	50061.7	2850.78	1109.35	23657.7	5115.94	4205.56	46120.6	117867	1039.64	12249.6	68270.7	6914.08	8469.68	12726.2	232.417	220.846	2560.35	1071.68	38034.6	65369.2	721.343	2870.21	214.606	692.559	846.284	1113.19	234.267	809.343	22093.9
		50s	200624_NA_WheatDiurnalAS_085.D	Sample		2020-06-28 08:10:20	2375.11	794.365	18946.9	35244.4	850280	4269.57	45880.8	403.973	28955.4	6128.47	34548.5	8689.03	8988.29	720.973	102328	624.611	1149.55	46886.8	6346.82	1788.72	90047	179177	26852	16441.2	195263	5300.42	14502.7	1248.57	3883.27	184.039	1446.38	1103.3	52334.6	101193	308.247	1719.33	258.135	957.623	1317.7	1021.84	2456.65	1246.4	9844.42
		4s	200624_NA_WheatDiurnalAS_086.D	Sample		2020-06-28 08:39:20	4888.51	4965.46	18053.4	114350	857743	18567	27231.2	978.171	17535	23474.1	71915.6	24165.8	10127.8	1219.92	80112.8	1153.71	1449.67	125138	12880.7	11120.3	243924	141510	45724.7	36153.9	377593	12289.5	78550.5	1402.16	78041.3	381.128	770.199	2337.89	64637.4	89415.3	694.615	4009.74	601.005	2813.17	794.332	1289.77	2370.15	3093.97	34606.7
		19s	200624_NA_WheatDiurnalAS_087.D	Sample		2020-06-28 09:08:19	4324.56	7390.87	3020.96	210695	543229	8820.79	25638.8	730.075	6106.07	10379.3	34049	10049.3	2970.95	1300.79	61986.3	1029.75	2111.3	91703.5	7954.01	19353.6	140151	126635	24033	29982.9	305179	9571.98	36497.3	978.272	51025.8	244.992	2895.94	5630.03	43082.9	70394.8	951.886	3112.42	807.395	644.723	499.124	1116.16	2998.21	1071.68	34484.1
		5s	200624_NA_WheatDiurnalAS_088.D	Sample		2020-06-28 09:37:19	4484.93	4279.23	15011.5	100848	693096	13228.4	21189	399.666	3250.09	10464	28987.7	15515.3	9017.68	545.038	45788.7	534.813	799.799	49693.8	5791.41	7311.74	42273.7	125029	20649.2	13067.3	118032	5275.49	12792.7	1163.25	14884.2	252.996	1129.42	1165.01	49263.6	64188.6	376.345	2240.64		1103.07	575.587	1101.76	1129.84	1204.88	8351.09
		58a	200624_NA_WheatDiurnalAS_089.D	Sample		2020-06-28 10:06:24	2969.4	4168.27	13133.4	30237.2	856846	7810.26	49822.3	815.106	14645.5	2766.37	297102	4216.87	4019.11	1991.3	108871	4153.5	1951.37	88768.4	11099.1	10381.8	168254	141928	2001.37	20933.8	116137	11914.8	7071.38	12461.7	788.754	261.623	2919.25	554.728	55052.6	72560.8	546.356	5190.99	231.857	955.004	16864.3	3316.03	3693.57	888.408	47426.1
		49s	200624_NA_WheatDiurnalAS_090.D	Sample		2020-06-28 10:35:22	4521.66	6095.1	22627.2	41341.7	766919	10375.8	41413.9	989.508	8257.14	9290.1	34556	11737.1	3078.63	1864.25	102745	729.841	1669.27	93566.7	10616.4	10213.8	42816.3	174026	9767.68	34529.8	243740	7488.78	18196.9	1174.13	15053.7	243.7	1302.55	4894.72	57252.3	84134.7	1253.04	2743.8	260.146	358.013	2269.54	1680.01	2360.12	1026.31	12799.4
		51s	200624_NA_WheatDiurnalAS_091.D	Sample		2020-06-28 11:04:23	8554.72	7923.66	19766.9	96443.1	698970	14576.2	23210.4	695.253	6607.34	10384.1	28472	11538.1	2224.23	1611.72	64258.7	448.107	1455.7	96918.3	8473.49	12036.2	73229.9	136283	21919.8	50228.7	301030	11385.9	30201.4	1299.49	47658	211.152	3571.24	13329.8	61517.8	86172.6	1112.36	2740.09	477.651	574.457	657.81	1309.13	4433.35	1214.13	22189.7
		72s	200624_NA_WheatDiurnalAS_092.D	Sample		2020-06-28 11:33:25	4997.7	3267.52	20155.3	28616.3	844840	15493.8	46836.2	781.961	17447.1	15992.2	47928.9	21743.4	7566.35	801.927	119262	852.143	1305.45	91669.9	10388.2	4324.82	74697.3	174966	30041.7	17691.7	283984	5200.07	20466.5	1432.97	8018.24	277.652	807.388	2043.59	74735.3	107613	576.079	2385.42	205.645	1580.89	910.926	1279.05	1256.2	1452.62	10599.8
		9s	200624_NA_WheatDiurnalAS_093.D	Sample		2020-06-28 12:02:22	4547.81	3091.28	20206	40832.4	835588	16140.1	46259.9	800.106	9040.14	17791	97675.9	26002.4	11910.9	1158.33	106131	1017.37	2390.36	161792	17642	8513.21	222561	166930	40724.1	35410.4	340497	35258.3	28819	1308.53	41595	186.951	2271.33	3000	63691.3	84694.8	845.784	2853.79	777.714	1650.39	1178.75	1077.36	4118.7	1751.4	32095.4
		Bl+	200624_NA_WheatDiurnalAS_bl+094.D	Sample		2020-06-28 12:31:28	5930.53	239.712	25490.5	125436	718442	587.994	25656.9		435.686	165.442	1143.33	204.775	579.593	261.049	66850.2	121.237	622.092	846.527	225.626	93.161	228.501	142292	356.38	576.411	1091.64	95.8097	6167.1	96.0266	1773.64	271.394	7.04167		61114.6	315.216	61.4952	463.827	121.122	37.7748	33.4583	1469.46	55.9375	33.15	37.4583
		Bl-	200624_NA_WheatDiurnalAS_bl-095.D	Sample		2020-06-28 13:00:27	7.375	71.6117	198.833		249.035		179.568		162.122	33.1875	191.622	70.0335	85.0307	63.2547		12.4509	18.7449		88.1194		150.141	70.8229		7.16667	53.5451		3456.86	14.1556	73.1114	14.4	6.04167	703.809	198.242	173.578		52.8907	159.403	44.2931	2	12.1667	76.4199	13.0417	43.3532
[truncated: 31 more columns]

## Sheet: Bract&Seed RT
Sample							[107689] L-(+) lactic acid [6.851] Results	[5950] L-alanine 1 [7.4748] Results	[C8] Methyl Caprylate [7.812] Results	[757] glycolic acid [7.049] Results	[971] oxalic acid [7.883] Results	[6287] L-valine 2 [9.151] Results	[C9] Methyl Pelargonate [9.248] Results	[243] benzoic acid [9.594] Results	[5951] L-serine 1 [9.706] Results	[6106] L-leucine 2 [9.945] Results	[1004] phosphoric acid [9.966] Results	[791] DL-isoleucine 2 [10.225] Results	[145742] L-proline 2 [10.321] Results	[1110] succinic acid [10.509] Results	[C10] Methyl Caprate [10.647] Results	[439194] glyceric acid [10.735] Results	[444972] fumaric acid [10.94] Results	[5951] L-serine 2 [11.174] Results	[6288] L-threonine 2 [11.464] Results	[8897] iminodiacetic acid 2 [13.285] Results	[92824] D-malic acid [12.794] Results	[C12] Methyl Laurate [13.250] Results	[6137] L-methionine 2 [13.188] Results	[5960] aspartic acid 2 [13.207] Results	[33032] L-glutamic acid 3 (dehydrated) [13.232] Results	[119] gamma-aminobutyric acid (GABA) [13.326] Results	[738] L-glutamine 1 [13.431] Results	[5460407] threonic acid [13.652] Results	[738] L-glutamine 2 [14.083] Results	[10787] benzene-1,2,4-triol [14.164] Results	[33032] L-glutamic acid 2 [14.398] Results	[236] L-asparagine 2 [14.984] Results	[C14] Methyl Myristate [15.597] Results	[827] ribitol [15.66] Results	[444212] trans-aconitic acid [15.842] Results	[754] glycerol 1-phosphate [16.056] Results	[738] L-glutamine 3 [16.092] Results	[8742] shikimic acid [16.433] Results	[311] citric acid [16.615] Results	[11005] myristic acid [16.887] Results	[835] dehydroascorbic acid 2 [17.139] Results	[6508] quinic acid [17.076] Results	[5984] fructose 1 Results
		Name	Data File	Type	Level	Acq. Date-Time	RT	RT	RT	RT	RT	RT	RT	RT	RT	RT	RT	RT	RT	RT	RT	RT	RT	RT	RT	RT	RT	RT	RT	RT	RT	RT	RT	RT	RT	RT	RT	RT	RT	RT	RT	RT	RT	RT	RT	RT	RT	RT	RT
		mm	200701_NA_WheatDiurnalPL_002mm.D	Sample		2020-07-01 19:51:39	5.12318	5.47818	5.5744	5.73697	5.873	6.6228	6.6427	6.91807	7.01428	7.1669	7.2034	7.37923	7.42237	7.5219	7.59488	7.73423	7.81053	8.00297	8.25512	9.00492	9.11772	9.33337	9.37982	9.38313	9.41632	9.46275	9.53907	9.75472	10.0135	10.0533	10.1694	10.5808	10.8894	11.0718	11.115	11.2941	11.3273	11.5761	11.7122	11.7686	11.9411	12.0539	12.1468
		2l	200701_NA_WheatDiurnalPL_003.D	Sample		2020-07-01 20:20:33	5.12812	5.48973	5.56937	5.71867	5.88123	6.63435	6.65093	6.91967	7.0192	7.17182	7.205	7.38747	7.42397	7.52682	7.59648	7.73583	7.81545	8.00457	8.2534	9.01647	9.116	9.33165		9.42787	9.41128	9.42787	9.53735	9.753	10.0516	10.0549	10.1677		10.8877	11.0734	11.1133	11.2924	11.372	11.5777	11.7104	11.7735	11.9394	12.0455	12.1418
		43l	200701_NA_WheatDiurnalPL_004.D	Sample		2020-07-01 20:49:40	5.13185	5.49017	5.57312	5.72242	5.88498	6.62815	6.65137	6.93005	7.02295	7.17225	7.19878	7.38458	7.42772	7.52393	7.59692	7.73627	7.81257	8.005	8.25713	9.01358	9.11975	9.33208		9.38517	9.41502	9.4283	9.5411	9.75343	10.052	10.0587	10.1682	10.543	10.8881	11.0739	11.1203	11.2928	11.3658	11.5715	11.7076	11.7739	11.9398	12.0393	12.1422
		50p	200701_NA_WheatDiurnalPL_005.D	Sample		2020-07-01 21:18:36	5.12367	5.49525	5.56823	5.71753	5.88673	6.63323	6.65313	6.9285	7.0214	7.17402	7.20718	7.38635	7.4328	7.52237	7.59537	7.73802	7.81433	8.00677	8.25558	9.01535	9.12152	9.33385		9.38362	9.4201	9.45992	9.53622	9.7552	10.0571	10.0604	10.1732	10.578	10.8865	11.0723	11.1154	11.2979	11.3211	11.5766	11.7193	11.7724	11.9383	12.0477	12.144
		59l	200701_NA_WheatDiurnalPL_006.D	Sample		2020-07-01 21:47:33	5.13855	5.44045	5.56985	5.71252	5.86512	6.61825	6.63483	6.91352	7.01305	7.16235	7.19885	7.378	7.41118	7.52398	7.58702	7.72637	7.81262	8.00173	8.25057	9.007	9.11648	9.33213	9.3819	9.38522	9.41177	9.46152	9.54115	9.75348	10.0023	10.0488	10.1715	10.5763	10.8881	11.0739	11.1204	11.2929	11.3261	11.5716	11.7076	11.7706	11.9432	12.0493	12.1422
		51p	200701_NA_WheatDiurnalPL_007.D	Sample		2020-07-01 22:16:31	5.12417	5.43935	5.56542	5.71472	5.8607	6.6105	6.63373	6.90578	7.00863	7.16125	7.20437	7.3769	7.42002	7.51623	7.58592	7.72857	7.8082	7.9973	8.25277	9.00588	9.1187	9.33103	9.37748	9.3808	9.41728	9.46373	9.53673	9.7557	10.051	10.051	10.1671	10.5785	10.8837	11.0695	11.1159	11.2951	11.3316	11.5738	11.6932	11.7696	11.9388	12.0482	12.1445
		37l	200701_NA_WheatDiurnalPL_008.D	Sample		2020-07-01 22:45:29	5.13595	5.44782	5.56725	5.71987	5.89238	6.63887	6.65878	6.9242	7.02372	7.17302	7.2062	7.38867	7.42517	7.52802	7.59768	7.73703	7.81333	8.00577	8.26123	9.01435	9.1172	9.33285		9.39588	9.41248	9.43238	9.53855	9.7542	10.0428	10.0528	10.1855		10.8856	11.0713	11.1145	11.2903	11.3898	11.5756	11.6984	11.7747	11.9406	12.0501	12.143
		32l	200701_NA_WheatDiurnalPL_009.D	Sample		2020-07-01 23:14:25	5.13147	5.46988	5.5694	5.71538	5.868	6.6178	6.64435	6.9164	7.01262	7.16523	7.1984	7.37757	7.43065	7.52353	7.58658	7.72923	7.81218	8.00128	8.25343	8.99992	9.11603	9.32837		9.4279	9.41795	9.4279	9.53738	9.75303	10.0549	10.0483	10.1644	10.5957	10.8844	11.0702	11.1166	11.2925	11.3721	11.5778	11.7005	11.7669	11.9394	12.0423	12.1418
		12l	200701_NA_WheatDiurnalPL_010.D	Sample		2020-07-01 23:43:24	5.12598	5.44117	5.56723	5.71653	5.86252	6.61232	6.63222	6.91092	7.01045	7.15973	7.19623	7.36875	7.42183	7.52137	7.58773	7.72707	7.81002	8.00243	8.24795	9.01102	9.11718	9.32952	9.37265	9.37928	9.41247	9.42573	9.54187	9.7542	10.0163	10.0594	10.1689		10.8855	11.0746	11.1144	11.2969	11.3666	11.5756	11.7083	11.7747	11.9406	12.0501	12.143
		55p	200701_NA_WheatDiurnalPL_011.D	Sample		2020-07-02 00:12:21	5.12978	5.44828	5.56772	5.72365	5.85968	6.6128	6.62938	6.9114	7.0076	7.16022	7.20335	7.37587	7.41237	7.51522	7.58488	7.72755	7.8105	7.9996	8.25175	9.00818	9.11767	9.33	9.37977	9.38308	9.41627	9.4594	9.5357	9.75467	10.0101	10.0599	10.1694	10.5775	10.886	11.0718	11.1116	11.2941	11.3206	11.5728	11.6823	11.7685	11.9377	12.0505	12.1468
		70p	200701_NA_WheatDiurnalPL_012.D	Sample		2020-07-02 00:41:19	5.12525	5.4902	5.56982	5.71912	5.885	6.62817	6.65138	6.92345	7.01965	7.16895	7.20545	7.38128	7.43105	7.52395	7.59693	7.73628	7.8159	8.00502	8.25717	9.01028	9.11977	9.3321	9.38187	9.38518	9.41837	9.4615	9.54112	9.75677	10.0587	10.0554	10.1682	10.5762	10.8848	11.0739	11.1137	11.2929	11.3194	11.5749	11.7209	11.7739	11.9365	12.0559	12.1455
		53l	200701_NA_WheatDiurnalPL_013.D	Sample		2020-07-02 01:10:24	5.11503	5.44348	5.6127	5.7255	5.85157	6.60468	6.63123	6.90328	7.00613	7.15212	7.19525	7.3744	7.40758	7.51707	7.58342	7.72608	7.80902	7.99813	8.24695	9.00672	9.1162	9.32853	9.37498	9.38162	9.41147	9.45792	9.53755	9.75652	10.0551	10.0551	10.1646	10.5793	10.8879	11.0737	11.1168	11.2959	11.2694	11.5779	11.7007	11.767	11.9396	12.0524	12.1453
		14l	200701_NA_WheatDiurnalPL_014.D	Sample		2020-07-02 01:39:21	5.1089	5.47053	5.57005	5.71935	5.87197	6.62177	6.645	6.91373	7.01658	7.1692	7.20237	7.38153	7.42133	7.52418	7.59055	7.72988	7.81283	8.00525	8.25408	9.01052	9.12	9.33233	9.38543	9.38543	9.41197	9.46505	9.53803	9.75368	10.049	10.0556	10.1684	10.5699	10.885	11.0741	11.1173	11.2931	11.376	11.5751	11.7111	11.7709	11.9401	12.0495	12.1458
		49p	200701_NA_WheatDiurnalPL_015.D	Sample		2020-07-02 02:08:16	5.12375	5.43562	5.61145	5.72425	5.8437	6.60345	6.62003	6.89542	6.99825	7.15418	7.19732	7.3632	7.40633	7.51582	7.57885	7.72152	7.80447	7.99357	8.24572	9.00547	9.11495	9.32728	9.38037	9.3837	9.41023	9.46	9.53962	9.75195	10.0539	10.0638	10.1633	10.5781	10.8833	11.0724	11.1089	11.2914	11.3279	11.5734	11.6928	11.7724	11.945	12.0511	12.1473
		64l	200701_NA_WheatDiurnalPL_016.D	Sample		2020-07-02 02:37:17	5.1378	5.48283	5.5691	5.72835	5.87433	6.62082	6.64403	6.9194	7.01893	7.16492	7.20142	7.38388	7.43033	7.51992	7.5929	7.73225	7.81518	8.00098	8.24982	9.00957	9.11573	9.33138		9.38447	9.411	9.46408	9.53708	9.75605	10.0049	10.0513	10.1641	10.6352	10.8841	11.0732	11.1196	11.2921	11.3054	11.5775	11.7035	11.7666	11.9424	12.0419	12.1415
		13p	200701_NA_WheatDiurnalPL_017.D	Sample		2020-07-02 03:06:15	5.10637	5.47795	5.56752	5.72345	5.87607	6.62587	6.64578	6.91783	7.01737	7.16665	7.20315	7.38232	7.42212	7.52497	7.59133	7.73398	7.8103	8.00272	8.25487	9.00798	9.12078	9.33312	9.38288	9.38288	9.41607	9.46252	9.53882	9.75115	10.0099	10.0497	10.1692	10.5806	10.8858	11.0749	11.1081	11.2906	11.3271	11.5759	11.6887	11.7683	11.9408	12.0503	12.1465
		16p	200701_NA_WheatDiurnalPL_018.D	Sample		2020-07-02 03:35:10	5.1324	5.44427	5.57365	5.72627	5.85233	6.60878	6.62537		7.00027	7.14625	7.19933	7.36853	7.41167	7.50788	7.58418	7.72022	7.80315	7.9989	8.25105	9.00417	9.11365	9.3293	9.37575	9.38238	9.41225	9.46202	9.53832	9.75065	10.0094	10.0526	10.1654	10.5768	10.8787	11.0678	11.1175	11.2901	11.3299	11.5754	11.7081	11.7678	11.9436	12.0465	12.146
		72p	200701_NA_WheatDiurnalPL_019.D	Sample		2020-07-02 04:04:12	5.12795	5.43648	5.61233	5.7185	5.85452	6.60765	6.62423	6.90292	7.00908	7.15507	7.20152	7.37072	7.41385	7.5167	7.58305	7.72903	7.80202	7.99777	8.25323	9.00635	9.11915	9.32817	9.37793	9.38125	9.41775	9.46088	9.53387	9.74952	10.005	10.0514	10.1709	10.579	10.8842	11.0733	11.1164	11.2956	11.2723	11.5742	11.6904	11.77	11.9359	12.042	12.1449
		66l	200701_NA_WheatDiurnalPL_020.D	Sample		2020-07-02 04:33:09	5.15688	5.44885	5.57492	5.71758	5.85028	6.59678	6.62332	6.90532	7.00817	7.15415	7.2006	7.35985	7.39303	7.5191	7.58213	7.7248	7.80773	7.99685	8.249	9.00212	9.11492	9.33057	9.38033	9.38365	9.41352	9.45997	9.53958	9.75192	10.014	10.0505	10.1666	10.5847	10.8866	11.0724	11.1155	11.2947	11.3544	11.5767	11.706	11.7691	11.9383	12.0511	12.144
		56p	200701_NA_WheatDiurnalPL_021.D	Sample		2020-07-02 05:02:07	5.1324	5.46085	5.57365	5.77935	5.88883	6.63863	6.65522	6.92728	7.02017	7.17278	7.20597	7.38512	7.43488	7.52778	7.59413	7.73348	7.8131	8.00553	8.25768	9.00748	9.12028	9.33262	9.37907	9.3857	9.41888	9.46202	9.53832	9.75728	10.0559	10.0559	10.1687	10.5768	10.8886	11.0744	11.1142	11.2934	11.3299	11.5754	11.7114	11.7744	11.9403	12.0498	12.1427
		68l	200701_NA_WheatDiurnalPL_022.D	Sample		2020-07-02 05:31:07	5.1193	5.48757	5.57052	5.71982	5.87907	6.63218	6.65208	6.92415	7.02035	7.17297	7.20283	7.37867	7.4218	7.52465	7.59432	7.73367	7.8166	8.0024	8.25455	9.00435	9.12047	9.3328	9.39252	9.37925	9.41575	9.46552	9.5385	9.75415	10.0527	10.0527	10.1689	10.5471	10.8888	11.0746	11.1177	11.2969	11.3234	11.5756	11.705	11.7713	11.9405	12.0533	12.1429
		22l	200701_NA_WheatDiurnalPL_023.D	Sample		2020-07-02 06:00:04	5.11285	5.43798	5.56737	5.7233	5.8527	6.61245	6.62572	6.90108	7.00725	7.15323	7.19637	7.36557	7.4087	7.51487	7.58785	7.7272	7.80352	7.99925	8.2514	9.01115	9.114	9.32965	9.3761	9.38605	9.4126	9.45905	9.53535	9.75432	10.0529	10.0463	10.169	10.5771	10.8824	11.0715	11.1146	11.2937	11.3933	11.5724	11.6952	11.7682	11.9374	12.0435	12.1431
		6l	200701_NA_WheatDiurnalPL_024.D	Sample		2020-07-02 06:29:00	5.12827	5.4899	5.56622	5.71883	5.88472	6.63452	6.6511	6.91652	7.02268	7.17198	7.20517	7.381	7.43077	7.5303	7.59665	7.736	7.8123	8.00805	8.25357	9.00668	9.11948	9.33182		9.38822	9.41475	9.42803	9.53752	9.75317	10.0086	10.0584	10.1712	10.4864	10.8878	11.0736	11.1167	11.2926	11.3556	11.5779	11.6974	11.767	11.9428	12.0457	12.1419
		39p	200701_NA_WheatDiurnalPL_025.D	Sample		2020-07-02 06:57:59	5.13842	5.47683	5.56642	5.71902	5.87495	6.62477	6.64467	6.91672	7.01625	7.16555	7.20537	7.3812	7.42765	7.52387	7.59022	7.7362	7.8125	8.00493	8.25375	9.00688	9.11968	9.33202		9.38178	9.41827	9.42823	9.53772	9.75337	9.99555	10.0586	10.1714	10.5795	10.888	11.0738	11.1169	11.2928	11.2596	11.5781	11.6942	11.7705	11.943	12.0525	12.1454
		54p	200701_NA_WheatDiurnalPL_026.D	Sample		2020-07-02 07:26:57	5.13322	5.48158	5.56453	5.71713	5.87638	6.62288	6.6461	6.92147	7.01437	7.1703	7.20348	7.37932	7.42577	7.52198	7.59497	7.73763	7.81062	8.00305	8.25518	9.00832	9.12112	9.33345	9.3799	9.38322	9.41638	9.46283	9.53915	9.7548	10.0567	10.0534	10.1629	10.5743	10.8861	11.0719	11.1117	11.2942	11.2644	11.5729	11.7089	11.7753	11.9412	12.0473	12.1435
		36l	200701_NA_WheatDiurnalPL_027.D	Sample		2020-07-02 07:55:53	5.1327	5.44788	5.56732	5.71662	5.8626	6.6124	6.63893	6.90768	7.01385	7.16313	7.19963	7.37547	7.4186	7.51813	7.5878	7.73047	7.8101	7.9992	8.25467	9.0111	9.11727	9.3296	9.37605	9.38268	9.41587	9.459	9.53862	9.75427	9.99647	10.0529	10.169	10.5738	10.8856	11.0714	11.1179	11.297	11.3667	11.5757	11.7051	11.7748	11.9373	12.0501	12.143
		61p	200701_NA_WheatDiurnalPL_028.D	Sample		2020-07-02 08:24:53	5.13987	5.43845	5.60435	5.71715	5.85648	6.60962	6.62952	6.90488	7.00773	7.16035	7.20017	7.37268	7.41582	7.51535	7.5817	7.731	7.81062	7.99642	8.24857	9.00832	9.1178	9.33013	9.3799	9.38653	9.4164	9.42635	9.53252	9.75148	10.0468	10.0401	10.1596	10.5842	10.8828	11.0753	11.1084	11.2942	11.3042	11.5795	11.7156	11.772	11.9378	12.0473	12.1435
		49l	200701_NA_WheatDiurnalPL_029.D	Sample		2020-07-02 08:53:47	5.12797	5.46305	5.5659	5.71852	5.86782	6.62093	6.64415	6.91288	7.01242	7.16835	7.19822	7.38068	7.4205	7.52003	7.5897	7.72905	7.80867	8.0011	8.24993	9.00637	9.11585	9.32818		9.37795	9.41445	9.42772	9.5372	9.75285	10.0382	10.0581	10.1676	10.5856	10.8875	11.0733	11.1164	11.2956	11.3686	11.5743	11.707	11.7634	11.9392	12.0388	12.1449
		35p	200701_NA_WheatDiurnalPL_030.D	Sample		2020-07-02 09:22:45	5.11985	5.43835	5.57105	5.7303	5.84642	6.59955	6.62277	6.89813	7.00098	7.15028	7.20005	7.36593	7.40907	7.51523	7.58158	7.72093	7.80387	7.99962	8.24513	9.0082	9.11768	9.33002	9.37978	9.3831	9.41628	9.45942	9.53903	9.75137	10.0101	10.05	10.1694	10.5742	10.8827	11.0685	11.1183	11.2908	11.324	11.5794	11.7155	11.7619	11.9411	12.0472	12.1434
		3p	200701_NA_WheatDiurnalPL_031.D	Sample		2020-07-02 09:51:45	5.12728	5.4856	5.63822		5.87377	6.6302	6.63685	6.90558	7.03497		7.20748	7.33357		7.53262	7.5857	7.70847	7.88098		8.21938	8.95592	9.18153	9.33082	9.33415	9.38723	9.3441	9.46685	9.53652	9.75217	10.0541	10.0541	10.1437	10.6347	10.8835	11.0726	11.0793	11.3148	11.3314	11.5736	11.6134	11.7461	11.9419	12.1476	12.1442
		19l	200701_NA_WheatDiurnalPL_032.D	Sample		2020-07-02 10:20:41	5.13673	5.46187	5.57135	5.72397	5.86662	6.61643	6.63633	6.91502	7.01123	7.16717	7.19703	7.37618	7.41932	7.51885	7.58852	7.72787	7.8108	7.99992	8.25207	9.0085	9.11798	9.33032		9.3834	9.41327	9.4597	9.5327	9.75498	10.0204	10.0569	10.1631	10.5778	10.8863	11.0721	11.1152	11.2944	11.374	11.5764	11.6992	11.7655	11.9413	12.0376	12.1371
		24p	200701_NA_WheatDiurnalPL_033.D	Sample		2020-07-02 10:49:37	5.14427	5.46277	5.57225	5.71823	5.86422	6.61402	6.63392	6.91593	7.01215	7.16143	7.20125	7.37377	7.42022	7.52307	7.5861	7.72877	7.8084	8.00082	8.24965	9.01272	9.11888	9.33122	9.37435	9.38098	9.41748	9.46062	9.54023	9.75257	10.0512	10.0545	10.1673	10.5754	10.8872	11.073	11.1161	11.2887	11.3252	11.574	11.7233	11.7664	11.939	12.0451	12.1447
		54l	200701_NA_WheatDiurnalPL_034.D	Sample		2020-07-02 11:18:40	5.13008	5.44195	5.60452	5.72065	5.8633	6.6131	6.63302	6.91502	7.01123	7.16053	7.19702	7.37618	7.39277	7.51885	7.58852	7.72785	7.8108	7.99992	8.25537	9.00187	9.11798	9.33032	9.37677	9.37677	9.41657	9.42985	9.5327	9.75167	10.0569	10.0536	10.1664	10.591	10.8863	11.0721	11.1186	11.2944	11.3077	11.5731	11.7091	11.7688	11.9413	12.0442	12.1404
		72l	200701_NA_WheatDiurnalPL_035.D	Sample		2020-07-02 11:47:35	5.13727	5.46572	5.56857	5.71455	5.87048	6.61697	6.63687	6.91223	7.01508	7.16438	7.20088	7.38335	7.42317	7.51938	7.58905	7.73172	7.80802	8.00045	8.24928	9.00903	9.11188	9.33085		9.38062	9.41048	9.46025	9.53655	9.75552	10.0508	10.0541	10.1537	10.502	10.8869	11.0726	11.1125	11.2949	11.3845	11.577	11.6997	11.7727	11.9386	12.0447	12.141
		4p	200701_NA_WheatDiurnalPL_036.D	Sample		2020-07-02 12:16:30	5.14207	5.49043	5.5601	5.72932	5.87528	6.64832	6.64832	6.92368	7.02985	7.11943	7.19573	7.3948	7.40475	7.55073	7.59718		7.7896			8.94085	9.18305	9.33235	9.34893	9.3788	9.36552	9.475	9.55463		10.0457		10.2182	10.5002	10.885	11.0708		11.3163		11.5552	11.8007	11.7775	11.9367		12.1425
		48l	200701_NA_WheatDiurnalPL_037.D	Sample		2020-07-02 12:45:30	5.14492	5.43688	5.56627	5.71888	5.85823	6.61135	6.63125	6.90663	7.00948	7.16542	7.19195	7.37775	7.42087	7.51708	7.58675	7.72278	7.80905	7.99815	8.2503	9.00673	9.1129	9.33187	9.40155	9.38495	9.4115	9.46458	9.53425	9.75322	10.0087	10.0551	10.1679	10.6026	10.8879	11.0703	11.1135	11.2927	11.2628	11.578	11.7007	11.7704	11.9396	12.0458	12.142
		18l	200701_NA_WheatDiurnalPL_038.D	Sample		2020-07-02 13:14:28	5.1155			5.716	5.84207				7.07627	7.18907	7.1957	7.44453	7.40472	7.53078		7.72322	7.81612	7.94218	8.24742		9.12328	9.32898	9.36548	9.31903	9.47828	9.44842	9.4617	9.7437	10.029	10.0191	10.1451		10.8949	11.0708	11.1205	11.2533		11.5021	11.7609	11.8106		12.0329	12.1457
		17l	200701_NA_WheatDiurnalPL_039.D	Sample		2020-07-02 13:43:22	5.13767	5.49267	5.56565	5.71495	5.88747	6.63063	6.65387	6.9226	7.01882	7.17475	7.20128	7.38377		7.5231	7.5961	7.73543	7.81175	8.00417	8.253	8.95303	9.11893	9.33127	9.38102	9.42083	9.41752	9.43078	9.54028	9.75593	9.99148	10.0578	10.164	10.4825	10.8873	11.0731	11.1162	11.2953	11.3849	11.5773	11.7001	11.7665	11.939	12.0418	12.1447
		47l	200701_NA_WheatDiurnalPL_040.D	Sample		2020-07-02 14:12:23	5.13117	5.48285	5.56578	5.7184	5.87765	6.62745	6.64737	6.91278	7.01895	7.16823	7.1981	7.3839	7.4237	7.52323	7.59623	7.73225	7.81188	8.0043	8.25645	9.00957	9.11905	9.33138	9.37783	9.38447	9.41433	9.4276	9.53377	9.75273	10.0447	10.0646	10.1708	10.5556	10.8874	11.0699	11.1163	11.2955	11.2656	11.5775	11.7002	11.7732	11.9424	12.0486	12.1415
		3l	200701_NA_WheatDiurnalPL_041.D	Sample		2020-07-02 14:41:19	5.13203	5.48038	5.57328	5.73253	5.8752	6.625	6.64822	6.91363	7.0198	7.16578	7.19897	7.38143	7.41462	7.5241	7.59377	7.7298	7.81273	8.00185	8.254	9.0038	9.1166	9.33225	9.38533	9.38202	9.4152	9.46497	9.54127	9.7536	10.0555	10.0522	10.1683	10.5996	10.8882	11.074	11.1139	11.2897		11.5784	11.7077	11.7675	11.9367	12.0461	12.1424
		5p	200701_NA_WheatDiurnalPL_042.D	Sample		2020-07-02 15:10:16	5.12085	5.44598	5.62515	5.728	5.84743	6.60387	6.62378	6.89583	7.00532	7.15462	7.19773	7.37027	7.40675	7.51292	7.5826	7.72525	7.8082	7.99732	8.24613	9.00922	9.11538	9.33103	9.37417	9.3808	9.41397	9.46042	9.54005	9.75238	10.0078	10.0609	10.1638	10.5785	10.887	11.0728	11.1126	11.2918	11.3216	11.5738	11.7132	11.7696	11.9388	12.0482	12.1411
		58p	200701_NA_WheatDiurnalPL_043.D	Sample		2020-07-02 15:39:19	5.12395	5.43913	5.57515	5.73108	5.85717	6.6136	6.63018	6.90555	7.0084	7.1577	7.20083	7.37667	7.40653	7.5127	7.58568	7.72835	7.80797	8.0004	8.25255	9.00567	9.11515	9.3308	9.37725	9.38388	9.41375	9.4602	9.54313	9.75215	10.0076	10.0541	10.1669	10.5749	10.8868	11.0726	11.1124	11.2949	11.3247	11.5802	11.7096	11.7693	11.9385	12.048	12.1442
		60p	200701_NA_WheatDiurnalPL_044.D	Sample		2020-07-02 16:08:16	5.13032	5.45213	5.56825	5.72418	5.86353	6.61997	6.63655	6.91193	7.00813	7.16075	7.20057	7.3764	7.41953	7.51575	7.58873	7.72808	7.8077	8.00013	8.25228	9.00872	9.11488	9.33053	9.37367	9.38362	9.41348	9.45993	9.53623	9.7552	10.0173	10.0505	10.1666	10.5747	10.8865	11.0723	11.1121	11.2946	11.3212	11.5733	11.716	11.7624	11.9383	12.0511	12.144
		56l	200701_NA_WheatDiurnalPL_045.D	Sample		2020-07-02 16:37:13	5.12243	5.43428	5.57032	5.73288	5.85895	6.6154	6.6353	6.91398	7.0102	7.16282	7.19932	7.37515	7.41828	7.52113	7.58748	7.72683	7.80977	7.99888	8.25103	9.00415	9.11695	9.3326	9.37905	9.38237	9.41223	9.462	9.53498	9.75395	10.0061	10.0559	10.1687	10.5768	10.8853	11.0711	11.1175	11.2934	11.3232	11.5787	11.7081	11.7711	11.9403	12.0465	12.1394
		7l	200701_NA_WheatDiurnalPL_046.D	Sample		2020-07-02 17:06:18	5.11507	5.44353	5.57292	5.73217	5.85492	6.618	6.62795	6.90332	7.00617	7.15215	7.19197	7.37112	7.41425	7.51047	7.58677	7.72943	7.80573	7.99817	8.25032	9.00343	9.11623	9.33188	9.37833	9.38165	9.41152	9.45795	9.5409	9.75323	10.0551	10.0551	10.1679		10.8846	11.0704	11.1168	11.2927	11.3225	11.5747	11.7074	11.7704	11.9429	12.0458	12.142
		18p	200701_NA_WheatDiurnalPL_047.D	Sample		2020-07-02 17:35:14	5.13642	5.46818	5.57103	5.73028	5.8663	6.62607	6.63933	6.91138	7.01092	7.16353	7.20335	7.37587	7.42563	7.51522	7.59152	7.72755	7.80717	8.00292	8.25505	9.00818	9.11767	9.33332	9.38308	9.38308	9.41625	9.45938	9.54233	9.75135	10.0101	10.0499	10.1661	10.5741	10.886	11.0685	11.1083	11.2908	11.3239	11.5794	11.7154	11.7718	11.9377	12.0472	12.1467
		45p	200701_NA_WheatDiurnalPL_048.D	Sample		2020-07-02 18:04:11	5.10275	5.45442	5.57718	5.73312	5.8625	6.62225	6.63885	6.90758	7.01043	7.15973	7.19953	7.37538	7.41518	7.51472	7.58772	7.72705	7.81332	7.9991	8.25125	9.00437	9.11387	9.32952	9.37263	9.3826	9.41245	9.46222	9.5352	9.75418	10.013	10.0495	10.1689	10.577	10.8855	11.0713	11.1111	11.2936	11.3201	11.5756	11.7183	11.7713	11.9372	12.05	12.1429
		55l	200701_NA_WheatDiurnalPL_049.D	Sample		2020-07-02 18:33:11	5.13207	5.4373	5.57665	5.72927	5.85865	6.61177	6.63168	6.90705	7.00658	7.1592	7.19568	7.37485	7.41467	7.51752	7.58718	7.72985	7.80947	7.99858	8.25072	9.00385	9.11665	9.32898	9.37875	9.37875	9.41192	9.46168	9.54132	9.75365	9.99915	10.0522	10.1684	10.5831	10.885	11.0741	11.1139	11.2931	11.3528	11.5751	11.7144	11.7675	11.94	12.0429	12.1424
		9l	200701_NA_WheatDiurnalPL_050.D	Sample		2020-07-02 19:02:11	5.13463	5.47305	5.56925	5.71855	5.87448	6.61433	6.6442	6.91957	7.01578	7.16508	7.20157	7.37742	7.42718	7.52007	7.59307	7.7324	7.81203	8.00113	8.2566	9.0064	9.11588	9.33155	9.37798	9.3813	9.41448	9.45762	9.53392	9.75622	10.0084	10.0515	10.1676	10.5823	10.8875	11.0733	11.1165	11.2923	11.3387	11.5743	11.7037	11.7701	11.9393	12.0421	12.145
		52p	200701_NA_WheatDiurnalPL_051.D	Sample		2020-07-02 19:31:12	5.11357	5.45528	5.56145	5.76052	5.86668	6.6198	6.63972	6.90845	7.01462	7.16723	7.20372	7.37957	7.41937	7.5189	7.5919	7.72792	7.80755	7.99997	8.25543	9.00855	9.11805	9.3337	9.37682	9.38347	9.41663	9.46308	9.53275	9.75173	10.0172	10.057	10.1698	10.5778	10.8864	11.0722	11.1087	11.2912	11.3243	11.5765	11.7191	11.7689	11.9414	12.0443	12.1438
		10p	200701_NA_WheatDiurnalPL_052.D	Sample		2020-07-02 20:00:08	5.12695	5.4355	5.57152	5.72413	5.84357	6.60333	6.62323	6.8986	6.99813	7.14743	7.1972	7.36308	7.40953	7.50907	7.57873	7.71808	7.80102	7.99677	8.2456	9.00535	9.11483	9.33048	9.38025	9.38357	9.41343	9.45988	9.5395	9.75183	10.0106	10.0538	10.1666	10.5779	10.8865	11.0723	11.1154	11.2912	11.3244	11.5766	11.7159	11.7723	11.9349	12.0477	12.1439
		4l	200701_NA_WheatDiurnalPL_053.D	Sample		2020-07-02 20:29:05	5.12942	5.47445	5.57067	5.76973	5.86927	6.6257	6.64562	6.91767	7.0172	7.16317	7.19303	7.38215	7.41863	7.51817	7.59115	7.7305	7.80682	8.00255	8.24807	9.00782	9.1173	9.32963	9.3794	9.38272	9.41258	9.45903	9.53865	9.75762	10.0529	10.0529	10.169	10.5771	10.8857	11.0747	11.1179	11.2937	11.3734	11.5757	11.7118	11.7715	11.9374	12.0435	12.1431
		50l	200701_NA_WheatDiurnalPL_054.D	Sample		2020-07-02 20:58:08	5.13183	5.4802	5.5731	5.72903	5.875	6.62148	6.64803	6.9234	7.01962	7.16892	7.19877	7.37793	7.42107	7.5239	7.59358	7.7296	7.81255	8.00498	8.25712	9.00693	9.11642	9.33207	9.37518	9.38515	9.415	9.46477	9.54108	9.75342	10.052	10.0553	10.1715	10.5762	10.8848	11.0739	11.117	11.2928	11.3127	11.5782	11.7075	11.7639	11.9398	12.0459	12.1388
		32p	200701_NA_WheatDiurnalPL_055.D	Sample		2020-07-02 21:27:06	5.1299	5.465	5.56783	5.72708	5.86643	6.62287	6.63615	6.91483	7.01105	7.16035	7.20347	7.376	7.4158	7.52197	7.59165	7.72767	7.8073	8.00303	8.25187	9.00498	9.1178	9.33013	9.37657	9.38322	9.41638	9.46283	9.53915	9.7548	10.0136	10.0567	10.1662	10.5776	10.8861	11.0719	11.1117	11.2942	11.3241	11.5795	11.7189	11.7653	11.9412	12.044	12.1469
		61l	200701_NA_WheatDiurnalPL_056.D	Sample		2020-07-02 21:56:01	5.12568	5.43092	5.57025	5.7295	5.84562	6.59875	6.62197	6.90397	7.0035	7.14617	7.19593	7.36845	7.4713	7.51112	7.58078	7.72345	7.8064	7.9955	8.25097	9.0074	9.11357	9.32922	9.3823	9.37898	9.41217	9.45862	9.53492	9.75057	10.0558	10.0591	10.1686	10.58	10.8852	11.071	11.1142	11.29	11.3364	11.572	11.7014	11.7711	11.9403	12.0531	12.1393
		57p	200701_NA_WheatDiurnalPL_057.D	Sample		2020-07-02 22:25:03	5.13223	5.48392	5.57348	5.72942	5.87872	6.63183	6.64843	6.91717	7.0167	7.16598	7.2058	7.38165	7.42477	7.52762	7.59398	7.73663	7.81295	8.00537	8.2542	9.00732	9.12012	9.33245	9.3789	9.38222	9.4154	9.46517	9.54147	9.75048	10.0126	10.0524	10.1685	10.5766	10.8851	11.0709	11.1141	11.2932	11.3164	11.5752	11.7179	11.7676	11.9402	12.0464	12.1492
		66p	200701_NA_WheatDiurnalPL_058.D	Sample		2020-07-02 22:53:59	5.13232	5.49393	5.57357	5.73613	5.88543	6.63855	6.65513	6.9272	7.0234	7.1727	7.20257	7.38172	7.43148	7.5277	7.59405	7.73672	7.81302	8.00545	8.25428	9.0074	9.11688	9.33253	9.37898	9.3823	9.41548	9.46192	9.53823	9.75388	10.0093	10.0492	10.1653	10.5767	10.8852	11.0677	11.1075	11.2933	11.3232	11.5786	11.708	11.7644	11.9369	12.0497	12.1426
		60l	200701_NA_WheatDiurnalPL_059.D	Sample		2020-07-02 23:22:56	5.12925	5.47097	5.5705	5.72643	5.8691	6.6189	6.64213	6.91087	7.01372	7.15968	7.1995	7.37533	7.4251	7.52132	7.591	7.73033	7.81328	8.00238	8.25122	9.00765	9.11713	9.33278	9.38255	9.38255	9.41242	9.46218	9.54512	9.75413	10.0063	10.0527	10.1655	10.5802	10.8855	11.0713	11.1144	11.2936	11.3699	11.5756	11.6983	11.7746	11.9372	12.0434	12.1429
		22p	200701_NA_WheatDiurnalPL_060.D	Sample		2020-07-02 23:51:59	5.13208	5.44063	5.57667	5.72597	5.84872	6.61178	6.62175	6.90375	7.00328	7.14927	7.19903	7.36823	7.40472	7.51088	7.58388	7.72653	7.80948	7.9986	8.25073	9.00387	9.11335	9.329	9.37877	9.38208	9.41525	9.45507	9.5347	9.75367	10.0124	10.0523	10.1684	10.5798	10.885	11.0708	11.1139	11.2931	11.3263	11.5784	11.7144	11.7708	11.94	12.0462	12.1491
		58l	200701_NA_WheatDiurnalPL_061.D	Sample		2020-07-03 00:20:59	5.12407	5.44588	5.62503	5.72788	5.844	6.60708	6.62367	6.90235	6.99525	7.14455	7.19432	7.3602	7.40002	7.50618	7.57917	7.72515	7.8081	7.9972	8.24935	9.00578	9.11195	9.3276		9.38068	9.41055	9.457	9.5333	9.74895	10.0144	10.0509	10.167	10.5784	10.8836	11.0694	11.1159	11.2917	11.3216	11.5737	11.6965	11.7694	11.9387	12.0448	12.1377
		5l	200701_NA_WheatDiurnalPL_062.D	Sample		2020-07-03 00:49:56	5.12577	5.4343	5.57033	5.72627	5.85233	6.60878	6.62537	6.90405	7.00358	7.15288	7.19602	7.37185	7.40503	7.51783	7.5875	7.72685	7.80978	7.99558	8.25105	9.00748	9.11365	9.3293	9.37907	9.38238	9.41225	9.46202	9.535	9.75397	10.0493	10.0857	10.1687	10.5734	10.8853	11.0678	11.1142	11.2934	11.3332	11.5754	11.7214	11.7711	11.937	12.0498	12.1394
		41p	200701_NA_WheatDiurnalPL_063.D	Sample		2020-07-03 01:18:53	5.12553	5.44072	5.63313	5.72935	5.85542	6.61518	6.62513	6.91045	7.00667	7.15597	7.1991	7.3683	7.40812	7.51428	7.58395	7.7233	7.80623	7.99867	8.2475	9.00725	9.11673	9.32907	9.37883	9.38215	9.41533	9.46178	9.52482	9.75042	10.0125	10.0523	10.1651	10.5732	10.8851	11.0709	11.1107	11.2932	11.3263	11.5785	11.7211	11.7709	11.9434	12.0463	12.1425
		70l	200701_NA_WheatDiurnalPL_064.D	Sample		2020-07-03 01:47:50	5.12435	5.43953	5.5656	5.72153	5.85423	6.61068	6.6339	6.91592	7.00548	7.15478	7.1946	7.36712	7.4003	7.51642	7.58608	7.72875	7.81168	7.99748	8.25295	9.00607	9.11223	9.3312	9.37433	9.38097	9.41415	9.45728	9.5369	9.75255	9.9682	10.0511	10.1639	10.5687	10.8839	11.0697	11.1161	11.292		11.574	11.7	11.7697	11.9389	12.0451	12.138
		38p	200701_NA_WheatDiurnalPL_065.D	Sample		2020-07-03 02:16:52	5.12742	5.46582	5.5753	5.73123	5.86727	6.62038	6.6403	6.91567	7.01188	7.1645	7.2043	7.37683	7.41995	7.51948	7.59248	7.73182	7.80482	8.00387	8.2527	9.00582	9.11862	9.33095	9.38737	9.38403	9.4139	9.46035	9.53665	9.7523	10.0111	10.0575	10.167	10.5784	10.887	11.0694	11.1126	11.2917	11.3216	11.5837	11.723	11.7728	11.9387	12.0482	12.1477
		48p	200701_NA_WheatDiurnalPL_066.D	Sample		2020-07-03 02:45:49	5.1341	5.44265	5.57203	5.76447	5.85073	6.6138	6.62707	6.90908	7.00197	7.15458	7.19772	7.3636	7.40673	7.5129	7.58257	7.72523	7.80487	8.0006	8.24943	9.00918	9.11535	9.32768	9.38077	9.3841	9.41727	9.4604	9.53338	9.75568	10.0111	10.0476	10.1671	10.5785	10.887	11.0728	11.1126	11.2918	11.3249	11.5771	11.7165	11.7729	11.9387	12.0482	12.1411
		20p	200701_NA_WheatDiurnalPL_067.D	Sample		2020-07-03 03:14:47	5.12908	5.46417	5.57365	5.72295	5.85897	6.62205	6.63532	6.91068	7.0069	7.15952	7.20265	7.37517	7.41498	7.51452	7.5875	7.72353	7.80978	7.9989	8.25105	9.00085	9.11697	9.3293	9.38238	9.38238	9.41225	9.4587	9.53832	9.75065	10.0094	10.0526	10.1687	10.5768	10.8853	11.0744	11.1076	11.2934	11.3266	11.5754	11.6816	11.7678	11.9403	12.0432	12.146
		40l	200701_NA_WheatDiurnalPL_068.D	Sample		2020-07-03 03:43:48	5.12365	5.46538	5.57487	5.72748	5.87013	6.61995	6.64317	6.9119	7.01143	7.16073	7.20055	7.37307	7.41952	7.51572	7.59203	7.72473	7.80768	8.00343	8.25557	9.01202	9.11818	9.33052	9.3836	9.3836	9.41345	9.4599	9.53622	9.75187	10.0073	10.0571	10.1699	10.578	10.8832	11.069	11.1154	11.2913	11.3245	11.5766	11.7027	11.7657	11.9382	12.0477	12.1406
		33l	200701_NA_WheatDiurnalPL_069.D	Sample		2020-07-03 04:12:45	5.1255	5.44068	5.6298	5.726	5.85208	6.59857	6.63175	6.90712	7.00665	7.15927	7.19575	7.36495	7.39813	7.51425	7.58725	7.72658	7.80953	7.99532	8.25078	9.0039	9.1134	9.32905	9.37548	9.37882	9.40867	9.45843	9.53473	9.7504	9.9959	10.049	10.1618	10.5765	10.885	11.0709	11.1173	11.2898	11.3263	11.5751	11.7079	11.7643	11.9368	12.0396	12.1392
		33p	200701_NA_WheatDiurnalPL_070.D	Sample		2020-07-03 04:41:45	5.13035	5.4754	5.57493	5.73085	5.8702	6.62332	6.63992	6.92192	7.0115	7.16412	7.2006	7.37977	7.41957	7.52242	7.58878	7.73143	7.80775	8.00017	8.25563	9.00543	9.11823	9.33058	9.37702	9.38033	9.41352	9.45997	9.53295	9.75192	10.0107	10.0572	10.1633	10.578	10.8866	11.0724	11.1122	11.288	11.3278	11.5733	11.7094	11.7691	11.9383	12.0445	12.1407
		24l	200701_NA_WheatDiurnalPL_071.D	Sample		2020-07-03 05:10:44	5.1353	5.48365	5.57655	5.73248	5.88178	6.62827	6.64817	6.92022	7.01975	7.16905	7.20555	7.3847	7.42452	7.52073	7.59372	7.73307	7.81268	8.00512	8.25395	9.00707	9.11655	9.3322	9.37865	9.38528	9.41515	9.45827	9.53458	9.75023	9.99575	10.0555	10.1716	10.5763	10.8849	11.074	11.1138	11.293	11.3427	11.575	11.7011	11.7641	11.9399	12.0461	12.1423
		36p	200701_NA_WheatDiurnalPL_072.D	Sample		2020-07-03 05:39:41	5.12577	5.4343	5.6002	5.72627	5.8457	6.59882	6.61873	6.8941	7.00027	7.14625	7.19933	7.36853	7.40172	7.50788	7.58087	7.72353	7.80315	7.9989	8.24773	9.00417	9.11697	9.3293	9.37243	9.38238	9.41557	9.4587	9.54163	9.75065	10.0128	10.0559	10.1654	10.5768	10.8853	11.0711	11.1142	11.2934	11.3166	11.5721	11.6882	11.7711	11.937	12.0498	12.146
		10l	200701_NA_WheatDiurnalPL_073.D	Sample		2020-07-03 06:08:41	5.11912	5.48075	5.57365		5.87557	6.61542	6.64527	6.92065	7.01685	7.16947	7.20265	7.38512	7.42162	7.52447	7.59413	7.73017	7.81642	8.00222	8.25437	9.0108	9.11697	9.33262	9.3857	9.3857	9.41225	9.46533	9.54495	9.75397	9.9862	10.0526	10.1654	10.5734	10.8853	11.0711	11.1142	11.2934	11.3266	11.5754	11.6915	11.7711	11.937	12.0498	12.1427
		43p	200701_NA_WheatDiurnalPL_074.D	Sample		2020-07-03 06:37:38	5.1052	5.46683	5.573	5.72893	5.86495	6.6214	6.63467	6.91003	7.01288	7.1655	7.202	7.37783	7.42097	7.51718	7.59017	7.73283	7.80913	8.00157	8.2537	9.00352	9.11632	9.33197	9.37842	9.38173	9.4149	9.46467	9.53435	9.75663	10.0121	10.0519	10.168	10.5761	10.8847	11.0704	11.1103	11.2927	11.3193	11.5747	11.7174	11.7705	11.9364	12.0458	12.1421
		13l	200701_NA_WheatDiurnalPL_075.D	Sample		2020-07-03 07:06:37	5.1328	5.47785	5.57405	5.77312	5.87265	6.62245	6.64568	6.91773	7.01727	7.16655	7.20305	7.37557	7.4187	7.52155	7.59455	7.72725	7.81352	8.00593	8.25477	9.00457	9.11737	9.33302	9.38278	9.38278	9.40933	9.46242	9.5354	9.75437	10.0463	10.053	10.1658	10.5772	10.8857	11.0715	11.1146	11.2905	11.3369	11.5758	11.7118	11.7715	11.9374	12.0436	12.1398
		37p	200701_NA_WheatDiurnalPL_076.D	Sample		2020-07-03 07:35:46	5.12812	5.43998	5.576	5.73525	5.85468	6.60782	6.63103	6.9064	7.00925	7.15523	7.19837	7.37088	7.41402	7.51355	7.58322	7.72257	7.80218	7.99793	8.25008	9.00983	9.116	9.32833	9.37478	9.38142	9.4146	9.45773	9.53072	9.753	10.0118	10.0483	10.1677	10.5758	10.8843	11.0701	11.1166	11.2891	11.3223	11.5744	11.6939	11.7735	11.9394	12.0489	12.1451
		17p	200701_NA_WheatDiurnalPL_077.D	Sample		2020-07-03 08:04:42	5.10065	5.4855	5.57508	5.73433	5.877	6.6268	6.6467	6.91875	7.01828	7.16758	7.20408	7.38323	7.42305	7.52258	7.59225	7.73492	7.81122	8.00365	8.25248	9.00892	9.1184	9.33073	9.3805	9.38382	9.417	9.46012	9.54307	9.75208	10.0109	10.054	10.1668	10.5815	10.8867	11.0725	11.1123	11.2915	11.318	11.5768	11.6896	11.7692	11.9418	12.0479	12.1441
		7p	200701_NA_WheatDiurnalPL_078.D	Sample		2020-07-03 08:33:40	5.13655	5.43847	5.56787	5.72048	5.85318	6.59967	6.62953	6.90158	7.00443	7.15042	7.20018	7.36607	7.41252	7.51203	7.58503	7.72768	7.804	7.99643	8.24525	9.00502	9.1145	9.33015	9.36663	9.3766	9.41308	9.45953	9.53585	9.7515	9.9771	10.0567	10.1662	10.5743	10.8828	11.0719	11.1084	11.2942		11.5762	11.7189	11.772	11.9379	12.044	12.1436
		51l	200701_NA_WheatDiurnalPL_079.D	Sample		2020-07-03 09:02:42	5.12605	5.45118	5.57062	5.72987	5.85927	6.61238	6.6323	6.91098	7.0072	7.15648	7.19298	7.36882	7.41195	7.52143	7.59112	7.72713	7.81008	8.0025	8.25133	9.00777	9.11725	9.32958	9.38267	9.38267	9.41253	9.45898	9.5386	9.75093	10.013	10.0495	10.169	10.577	10.8856	11.0714	11.1178	11.2904	11.3136	11.5757	11.7018	11.7714	11.9373	12.0501	12.1397
		53p	200701_NA_WheatDiurnalPL_080.D	Sample		2020-07-03 09:31:40	5.11998	5.43517	5.57452	5.72713	5.84988	6.603	6.62292	6.89497	7.00445	7.15375	7.2002	7.36608	7.40588	7.51205	7.58505	7.72438	7.81065	7.99977	8.24858	9.00172	9.11452	9.33017	9.37662	9.38325	9.4131	9.45955	9.53587	9.75152	10.007	10.0534	10.1662	10.5776	10.8862	11.072	11.1118	11.2942	11.3274	11.5696	11.7123	11.7687	11.9379	12.0441	12.1403
		59p	200701_NA_WheatDiurnalPL_081.D	Sample		2020-07-03 10:00:37	5.12808	5.4665	5.58593	5.75182	5.8613	6.61775	6.63765	6.90307	7.00923	7.16517	7.20167	7.3775	7.414	7.51352	7.58983	7.72918	7.81212	8.00123	8.25337	9.0065	9.11598	9.33163	9.3814	9.38472	9.41457	9.4577	9.53733	9.74967	10.0118	10.0516	10.171	10.5758	10.8843	11.0734	11.1099	11.2924	11.3256	11.5744	11.6872	11.7701	11.936	12.0488	12.145
		6p	200701_NA_WheatDiurnalPL_082.D	Sample		2020-07-03 10:29:40	5.11993	5.46828	5.58108	5.74367	5.86642	6.62617	6.63943	6.91482	7.01435	7.16695	7.20013	7.37597	7.42242	7.51863	7.59162	7.73097	7.80728	8.00302	8.25517	9.00828	9.11777	9.33342	9.37987	9.38318	9.41305	9.4595	9.54243	9.75145	10.0102	10.0567	10.1695	10.5776	10.8861	11.0719	11.1117	11.2942	11.324	11.5696	11.689	11.7686	11.9412	12.0473	12.1435
		2p	200701_NA_WheatDiurnalPL_083.D	Sample		2020-07-03 10:58:39	5.12113	5.44297	5.5823	5.74487	5.84772	6.6108	6.62407	6.89943	7.00892	7.15158	7.19803	7.36723	7.40373	7.51322	7.57625	7.72887	7.80517	7.9976	8.24975	9.00287	9.11235	9.328	9.37445	9.3844	9.41095	9.45407	9.5337	9.75267	10.0114	10.0446	10.1674	10.5755	10.884	11.0698	11.1163	11.2921	11.3219	11.5741	11.7167	11.7665	11.9423	12.0452	12.1414
		19p	200701_NA_WheatDiurnalPL_084.D	Sample		2020-07-03 11:27:40	5.09902	5.48055	5.57677	5.73933	5.87537	6.62517	6.64838	6.91713	7.01665	7.16927	7.20245	7.38492	7.42473	7.52427	7.59393	7.73328	7.8129	8.00533	8.25417	9.00728	9.12008	9.33242	9.3855	9.3855	9.41537	9.46182	9.5348	9.75377	10.0125	10.059	10.1685	10.5766	10.8851	11.0742	11.1074	11.2932	11.3231	11.5785	11.7179	11.7643	11.9368	12.043	12.1425
		1l	200701_NA_WheatDiurnalPL_085.D	Sample		2020-07-03 11:56:40	5.09468	5.48617	5.58238	5.74163	5.87433	6.62745	6.64737	6.92273	7.01895	7.16825	7.20142	7.37727	7.42703	7.52323	7.59292	7.73225	7.81188	8.00098	8.25313	9.00625	9.11907	9.32807	9.37452	9.38115	9.41102	9.46078	9.5404	9.75607	10.0148	10.048	10.1641	10.5755	10.8874	11.0699	11.1163	11.2922	11.3552	11.5808	11.6969	11.7633	11.9358	12.042	12.1415
		16l	200701_NA_WheatDiurnalPL_086.D	Sample		2020-07-03 12:25:37	5.09405	5.4424	5.57512	5.73768	5.8538	6.61023	6.63015	6.90883	7.00505	7.15102	7.19747	7.37332	7.40317	7.50933	7.58565	7.72167	7.81125	8.00035	8.24587	9.0023	9.11512	9.33077	9.38053	9.38385	9.4137	9.46015	9.5431	9.75212	10.0076	10.0573	10.1668	10.5749	10.8868	11.0726	11.1157	11.2949	11.3247	11.5735	11.6996	11.7693	11.9385	12.0447	12.1409
		40p	200701_NA_WheatDiurnalPL_087.D	Sample		2020-07-03 12:54:43	5.12215	5.45392	5.58662	5.75252	5.85535	6.6118	6.6317	6.90375	7.00992	7.1559	7.19903	7.36823	7.41468	7.51753	7.5872	7.72655	7.8128	8.00192	8.25407	9.00718	9.11667	9.329	9.38208	9.3854	9.41527	9.46172	9.5347	9.75035	10.0124	10.0556	10.1684	10.5798	10.885	11.0708	11.1106	11.2931	11.3263	11.5751	11.7144	11.7675	11.94	12.0528	12.1457
		64p	200701_NA_WheatDiurnalPL_088.D	Sample		2020-07-03 13:23:40	5.11753	5.44598	5.582	5.74458	5.8441	6.6105	6.62377	6.89913	7.00862	7.211	7.19442	7.36693	7.40675	7.51292	7.57927	7.72193	7.80487	7.9973	8.24945	9.00588	9.11205	9.3277	9.37083	9.38078	9.41065	9.4571	9.5334	9.75568	10.0045	10.051	10.1638	10.5752	10.8837	11.0728	11.1093	11.2885	11.325	11.5771	11.7198	11.7695	11.9388	12.0482	12.1411
		38l	200701_NA_WheatDiurnalPL_089.D	Sample		2020-07-03 13:52:39	5.12017	5.4652	5.58797	5.7439	5.86333	6.61645	6.63637	6.91173	7.01127	7.16388	7.20037	7.37622	7.4127	7.51887	7.58855	7.72788	7.80752	8.00325	8.25208	9.0052	9.11468	9.33035	9.3801	9.38343	9.40997	9.45973	9.53603	9.75502	10.0138	10.0536	10.1664	10.5778	10.8864	11.0688	11.1153	11.2911	11.321	11.5764	11.6959	11.7689	11.9381	12.0475	12.1371
		12p	200701_NA_WheatDiurnalPL_090.D	Sample		2020-07-03 14:21:36	5.11567	5.46733	5.58015	5.7394	5.86547	6.6219	6.6385	6.90723	7.01672	7.15937	7.2025	7.37835	7.42147	7.51768	7.59068	7.73002	7.80965	8.00538	8.25422	9.00402	9.11682	9.32915	9.37892	9.38557	9.41542	9.46187	9.53153	9.7505	10.0126	10.0557	10.1685	10.5799	10.8852	11.0709	11.1141	11.2933	11.3231	11.5753	11.6914	11.7677	11.9369	12.0497	12.1426
		9p	200701_NA_WheatDiurnalPL_091.D	Sample		2020-07-03 14:50:33	5.1261	5.45787	5.58393	5.74982	5.85932	6.61575	6.63565	6.91433	7.01387	7.15985	7.19967	7.37218	7.412	7.51817	7.58783	7.72718	7.80348	7.99923	8.2547	9.00782	9.1173	9.32963	9.37608	9.3794	9.41258	9.45903	9.53533	9.75098	10.0131	10.0496	10.1657	10.5804	10.8823	11.0714	11.1079	11.2904	11.3236	11.5824	11.7184	11.7715	11.9407	12.0468	12.1431
		68p	200701_NA_WheatDiurnalPL_092.D	Sample		2020-07-03 15:19:35	5.12187	5.447	5.58635	5.75223	5.84845	6.61152	6.62478	6.91012	7.00633	7.1523	7.19543	7.37127	7.4144	7.51393	7.5836	7.72958	7.79927	7.99832	8.25047	9.0069	9.11638	9.32872	9.37185	9.3818	9.41167	9.45812	9.54105	9.75338	10.0089	10.052	10.1714	10.5795	10.8847	11.0672	11.1103	11.2928	11.326	11.5748	11.7175	11.7606	11.9398	12.0493	12.1422
		45l	200701_NA_WheatDiurnalPL_093.D	Sample		2020-07-03 15:48:31	5.12363	5.47862	5.57815	5.7374	5.87343	6.62655	6.64645	6.91852	7.01472	7.16733	7.1972	7.38298	7.4228	7.52565	7.592	7.72803	7.81098	8.0034	8.25223	9.00535	9.11815	9.33048	9.38357	9.38357	9.41012	9.45988	9.53287	9.75183	10.0604	10.0504	10.1666	10.5746	10.8832	11.0723	11.1154	11.2946	11.3244	11.5733	11.7027	11.769	11.9382	12.0411	12.1439
		1p	200701_NA_WheatDiurnalPL_094.D	Sample		2020-07-03 16:17:28	5.13733	5.43592	5.57195	5.72457	5.83737	6.59712	6.61703	6.89572	7.01183	7.14787	7.19763	7.3602	7.40002	7.50618	7.57917	7.71518	7.80145	7.99057	8.24603	9.00578	9.11527	9.3276	9.38068	9.38068	9.41387	9.4603	9.53662	9.74895	10.0077	10.0509	10.167	10.5751	10.8836	11.0694	11.1092	11.2917	11.3216	11.577	11.713	11.7728	11.9353	12.0448	12.141
		14p	200701_NA_WheatDiurnalPL_095.D	Sample		2020-07-03 16:46:31	5.09465	5.46623	5.58235	5.74492	5.86435	6.6241	6.63738	6.90943	7.01228	7.16158	7.20138	7.37723	7.42037	7.51657	7.58957	7.73222	7.81185	8.00095	8.2531	9.00955	9.11572	9.33137	9.37448	9.38113	9.4143	9.46075	9.5437	9.7494	10.0082	10.0513	10.1674	10.5788	10.8874	11.0698	11.113	11.2921	11.322	11.5708	11.7168	11.7632	11.9391	12.0452	12.1448
		47p	200701_NA_WheatDiurnalPL_096.D	Sample		2020-07-03 17:15:27	5.11963	5.46467	5.58412	5.74668	5.8628	6.61923	6.63915	6.90788	7.0074	7.16002	7.19652	7.37235	7.41548	7.51502	7.588	7.72735	7.80698	8.00272	8.24823	9.00798	9.11415	9.3298	9.37957	9.37957	9.41275	9.45588	9.53882	9.75115	10.0099	10.0464	10.1659	10.5739	10.8858	11.0716	11.1114	11.2873	11.3238	11.5759	11.7152	11.7683	11.9408	12.0404	12.1399
		20l	200701_NA_WheatDiurnalPL_097.D	Sample		2020-07-03 17:44:25	5.1176	5.46265	5.57877	5.74465	5.86408	6.61388	6.64043	6.91248	7.0087	7.16463	7.1978	7.37697	7.40682	7.51962	7.5893	7.72532	7.80827	8.0007	8.24952	9.00595	9.11545	9.3311	9.38087	9.38087	9.4074	9.46048	9.54012	9.75245	10.0543	10.051	10.1671	10.5785	10.8838	11.0696	11.116	11.2919	11.3317	11.5739	11.6999	11.7696	11.9355	12.0483	12.1379
		52l	200701_NA_WheatDiurnalPL_098.D	Sample		2020-07-03 18:13:30	5.12183	5.47352	5.57637	5.73562	5.86832	6.62145	6.64467	6.91672	7.01293	7.16555	7.19872	7.3812	7.41438	7.52055	7.59353	7.72957	7.80918	8.00162	8.25375	9.00688	9.11637	9.3287	9.3851	9.38178	9.41163	9.4614	9.5344	9.75337	10.0122	10.042	10.1648		10.8847	11.0705	11.1169	11.2928	11.2629	11.5781	11.7009	11.7639	11.9364	12.0492	12.1421
		39l	200701_NA_WheatDiurnalPL_099.D	Sample		2020-07-03 18:42:27	5.12122	5.46627	5.57575	5.73168	5.86107	6.61752	6.6341	6.90615	7.00568	7.16493	7.19812	7.37395	7.40712	7.51662	7.5896	7.73227	7.80857	8.001	8.24982	9.00295	9.11575	9.3314	9.38117	9.38448	9.41102	9.46078	9.5371	9.75275	10.0049	10.0547	10.1675	10.5755	10.8841	11.0699	11.1163	11.2922	11.3254	11.5775	11.7003	11.7633	11.9391	12.042	12.1415
		57l	200701_NA_WheatDiurnalPL_100.D	Sample		2020-07-03 19:11:27	5.11908	5.48403	5.57693	5.73287	5.87885	6.63197	6.64855	6.91728	7.01682	7.16612	7.19928	7.37845	7.42822	7.52775	7.5941	7.73345	7.80975	8.0055	8.25763	9.00745	9.11693	9.33258	9.38567	9.38567	9.4122	9.46197	9.53497	9.75393	10.0459	10.0525	10.1686	10.5833	10.8853	11.0711	11.1175	11.29	11.3531	11.5754	11.7048	11.7711	11.937	12.0432	12.1427
		41l	200701_NA_WheatDiurnalPL_101.D	Sample		2020-07-03 19:40:29	5.11495	5.45668	5.57612	5.73537	5.86143	6.6212	6.63447	6.90652	7.00937	7.15867	7.19517	7.37432		7.51367	7.58665	7.72932	7.80562	8.00137	8.2502	9.00995	9.11612	9.33177	9.38153	9.38485	9.4114	9.45783	9.53415	9.75312	9.99863	10.0517	10.1678	10.5726	10.8844	11.0702	11.1167	11.2925	11.3257	11.5745	11.7139	11.7736	11.9395	12.0423	12.1419
		35l	200701_NA_WheatDiurnalPL_102.D	Sample		2020-07-03 20:09:28	5.1156	5.46063	5.5834	5.74597	5.85877	6.6152	6.63178	6.90717	7.00337	7.15598	7.1958	7.37163	7.37495	7.51762	7.58397	7.72663	7.80958	8.002	8.25415	9.00727	9.11343	9.32908	9.38217	9.38217	9.41203	9.45848	9.54142	9.75375	10.0059	10.0457	10.1685	10.5732	10.8851	11.0709	11.1173	11.2932	11.3263	11.5719	11.7079	11.7709	11.9368	12.0364	12.1359
		BL+	200706_NA_WheatDiurnalPL_103bl+.D	Sample		2020-07-06 12:00:50		5.43848	5.6077	5.77027	5.85652	6.63287	6.62955	6.91487	7.01772	7.21015		7.33953	7.45567	7.5021	7.58505	7.77748	7.79407	7.9865	8.22868		9.1477	9.32685	9.35007	9.33348	9.3368	9.39983	9.53255		10.0534	10.1331	10.1762	10.5013	10.8862	11.0587	11.1848	11.3274		11.6327	11.8052	11.7786	11.9479	12.064	12.1801
		BL-	200706_NA_WheatDiurnalPL_104bl-.D	Sample		2020-07-06 12:29:53	5.13015	5.45198	5.62118	5.7373	5.8866	6.67622	6.6563		7.01793	7.17055	7.1805	7.41938	7.40943	7.51227	7.56203	7.76442	7.81087	8.0232	8.31185	8.99197	9.15455	9.2972	9.38015	9.40005	9.41663	9.47968	9.54272	9.8015	9.99723	10.0371	10.1565	10.621	10.8831	11.0489		11.2613	11.3674		11.6594		11.9978	12.1305
[truncated: 31 more columns]

## Sheet: Bract&Seed Product Ion
Sample							[107689] L-(+) lactic acid [6.851] Results	[5950] L-alanine 1 [7.4748] Results	[C8] Methyl Caprylate [7.812] Results	[757] glycolic acid [7.049] Results	[971] oxalic acid [7.883] Results	[6287] L-valine 2 [9.151] Results	[C9] Methyl Pelargonate [9.248] Results	[243] benzoic acid [9.594] Results	[5951] L-serine 1 [9.706] Results	[6106] L-leucine 2 [9.945] Results	[1004] phosphoric acid [9.966] Results	[791] DL-isoleucine 2 [10.225] Results	[145742] L-proline 2 [10.321] Results	[1110] succinic acid [10.509] Results	[C10] Methyl Caprate [10.647] Results	[439194] glyceric acid [10.735] Results	[444972] fumaric acid [10.94] Results	[5951] L-serine 2 [11.174] Results	[6288] L-threonine 2 [11.464] Results	[8897] iminodiacetic acid 2 [13.285] Results	[92824] D-malic acid [12.794] Results	[C12] Methyl Laurate [13.250] Results	[6137] L-methionine 2 [13.188] Results	[5960] aspartic acid 2 [13.207] Results	[33032] L-glutamic acid 3 (dehydrated) [13.232] Results	[119] gamma-aminobutyric acid (GABA) [13.326] Results	[738] L-glutamine 1 [13.431] Results	[5460407] threonic acid [13.652] Results	[738] L-glutamine 2 [14.083] Results	[10787] benzene-1,2,4-triol [14.164] Results	[33032] L-glutamic acid 2 [14.398] Results	[236] L-asparagine 2 [14.984] Results	[C14] Methyl Myristate [15.597] Results	[827] ribitol [15.66] Results	[444212] trans-aconitic acid [15.842] Results	[754] glycerol 1-phosphate [16.056] Results	[738] L-glutamine 3 [16.092] Results	[8742] shikimic acid [16.433] Results	[311] citric acid [16.615] Results	[11005] myristic acid [16.887] Results	[835] dehydroascorbic acid 2 [17.139] Results	[6508] quinic acid [17.076] Results	[5984] fructose 1 Results
		Name	Data File	Type	Level	Acq. Date-Time	Product Ion	Product Ion	Product Ion	Product Ion	Product Ion	Product Ion	Product Ion	Product Ion	Product Ion	Product Ion	Product Ion	Product Ion	Product Ion	Product Ion	Product Ion	Product Ion	Product Ion	Product Ion	Product Ion	Product Ion	Product Ion	Product Ion	Product Ion	Product Ion	Product Ion	Product Ion	Product Ion	Product Ion	Product Ion	Product Ion	Product Ion	Product Ion	Product Ion	Product Ion	Product Ion	Product Ion	Product Ion	Product Ion	Product Ion	Product Ion	Product Ion	Product Ion	Product Ion
		mm	200624_NA_WheatDiurnalAS_mm002.D	Sample		2020-06-26 16:04:18	190.07	116.082	74.0305	133.042	133.044	144.113	87.0381	179.044	116.046	158.129	133.007	158.128	142.097	247.072	87.0379	292.123	245.057	204.115	218.131	232.11	245.058	87.0378	176.085	100.051	230.095	174.105	155.092	292.124	344.165	342.193	348.136	231.125	143.099	217.099	375.098	357.102	156.076	189.068	465.196	285.212	173.055	419.175	334.157
		35a	200624_NA_WheatDiurnalAS_003.D	Sample		2020-06-26 16:33:13	190.068	116.081	74.0303	133.042	133.044	144.112	87.0377	179.044	116.045	158.128	133.006	158.128	142.097	247.072	87.0377	292.124	245.057	204.115	218.13	232.11	245.057	87.0376	176.084	100.051	230.094	174.105	155.092	292.123	344.163	342.184	348.134	231.125	143.099	217.099	375.092	357.099	156.075	189.067	465.193	285.213	173.055	419.175	334.155
		59s	200624_NA_WheatDiurnalAS_004.D	Sample		2020-06-26 17:02:14	190.065	116.081	74.0301	133.042	133.042	144.112	87.0375	179.043	116.045	158.128	133.006	158.127	142.096	247.071	87.0374	292.122	245.057	204.114	218.129	232.109	245.057	87.0375	176.084	100.051	230.094	174.104	155.092	292.122	344.164	342.191	348.134	231.125	143.099	217.098	375.092	357.099	156.076	189.068	465.249	285.214	173.054	419.174	334.155
		1s	200624_NA_WheatDiurnalAS_005.D	Sample		2020-06-26 17:31:08	190.066	116.081	74.0301	133.042	133.042	144.112	87.0375	179.044	116.045	158.128	133.006	158.127	142.096	247.069	87.0374	292.124	245.055	204.114	218.128	232.108	245.056	87.0375	176.084	100.051	230.093	174.104	155.091	292.121	344.161	342.188	348.131	231.124	143.098	217.098	375.095	357.097	156.075	189.066	465.211	285.211	173.054	419.174	334.154
		54s	200624_NA_WheatDiurnalAS_006.D	Sample		2020-06-26 18:00:07	190.071	116.081	74.0303	133.042	133.043	144.112	87.0374	179.044	116.045	158.127	133.006	158.127	142.096	247.069	87.0374	292.119	245.056	204.114	218.129	232.108	245.057	87.0371	176.083	100.05	230.093	174.104	155.092	292.12	344.161	342.189	348.132	231.123	143.098	217.097	375.091	357.096	156.075	189.066	465.212	285.211	173.053	419.172	334.153
		60a	200624_NA_WheatDiurnalAS_007.D	Sample		2020-06-26 18:29:07	190.065	116.081	74.03	133.041	133.042	144.111	87.0373	179.042	116.045	158.127	133.006	158.127	142.096	247.072	87.0373	292.122	245.056	204.114	218.128	232.109	245.056	87.0374	176.084	100.051	230.093	174.104	155.091	292.122	344.162	342.217	348.133	231.12	143.098	217.098	375.101	357.098	156.074	189.067	465.19	285.212	173.079	419.175	334.154
		66s	200624_NA_WheatDiurnalAS_008.D	Sample		2020-06-26 18:58:03	190.067	116.081	74.03	133.042	133.042	144.112	87.0372	179.042	116.044	158.127	133.005	158.127	142.096	247.073	87.0373	292.125	245.056	204.114	218.129	232.108	245.056	87.0373	176.084	100.051	230.093	174.103	155.091	292.122	344.162	342.206	348.133	231.125	143.098	217.098	375.095	357.098	156.075	189.067	465.2	285.213	173.055	419.173	334.154
		18s	200624_NA_WheatDiurnalAS_009.D	Sample		2020-06-26 19:27:04	190.067	116.081	74.03	133.041	133.04	144.111	87.0371	179.043	116.045	158.127	133.005	158.127	142.096	247.07	87.0372	292.122	245.056	204.114	218.128	232.108	245.056	87.0373	176.083	100.05	230.093	174.103	155.091	292.122	344.162	342.178	348.133	231.124	143.098	217.098	375.097	357.098	156.076	189.066	465.192	285.212	173.053	419.172	334.153
		55a	200624_NA_WheatDiurnalAS_010.D	Sample		2020-06-26 19:56:04	190.066	116.081	74.0298	133.041	133.042	144.111	87.037	179.042	116.044	158.126	133.005	158.127	142.095	247.071	87.037	292.121	245.054	204.113	218.128	232.107	245.055	87.037	176.083	100.05	230.092	174.103	155.09	292.121	344.161	342.203	348.132	231.123	143.098	217.097	375.093	357.098	156.062	189.067	465.207	285.212	173.053	419.176	334.153
		16a	200624_NA_WheatDiurnalAS_011.D	Sample		2020-06-26 20:25:01	190.067	116.081	74.0296	133.041	133.044	144.111	87.037	179.042	116.044	158.127	133.005	158.127	142.096	247.071	87.0371	292.12	245.055	204.113	218.128	232.108	245.055	87.0369	176.082	100.05	230.092	174.103	155.09	292.121	344.161	342.181	348.132	231.124	143.098	217.097	375.093	357.097	156.075	189.066	465.203	285.212	173.053	419.172	334.152
		5a	200624_NA_WheatDiurnalAS_012.D	Sample		2020-06-26 20:53:57	190.065	116.081	74.0299	133.041	133.044	144.111	87.0371	179.042	116.045	158.127	133.005	158.127	142.096	247.071	87.0371	292.12	245.055	204.114	218.128	232.107	245.055	87.0371	176.083	100.05	230.092	174.104	155.052	292.121	344.16	342.211	348.133	231.118	143.098	217.097	375.095	357.097	156.075	189.065	465.2	285.213	173.053	419.18	334.153
		36s	200624_NA_WheatDiurnalAS_013.D	Sample		2020-06-26 21:22:58	190.067	116.081	74.0302	133.042	133.042	144.112	87.0374	179.044	116.045	158.127	133.006	158.127	142.096	247.072	87.0375	292.123	245.056	204.114	218.129	232.109	245.056	87.0374	176.084	100.051	230.094	174.103	155.091	292.124	344.163	342.188	348.133	231.124	143.098	217.098	375.095	357.098	156.075	189.066	465.186	285.213	173.054	419.175	334.154
		9a	200624_NA_WheatDiurnalAS_014.D	Sample		2020-06-26 21:51:54	190.063	116.081	74.0299	133.041	133.043	144.112	87.0373	179.044	116.045	158.127	133.006	158.127	142.096	247.068	87.0371	292.122	245.054	204.114	218.13	232.108	245.055	87.0371	176.084	100.05	230.093	174.104	155.091	292.121	344.162	342.184	348.132	231.123	143.098	217.097	375.09	357.097	156.073	189.065	465.179	285.211	173.051	419.171	334.153
		41a	200624_NA_WheatDiurnalAS_015.D	Sample		2020-06-26 22:20:51	190.064	116.08	74.029	133.04	133.041	144.11	87.0361	179.041	116.043	158.125	133.004	158.125	142.094	247.067	87.0362	292.118	245.051	204.111	218.126	232.105	245.053	87.0362	176.08	100.049	230.09	174.102	155.089	292.118	344.157	342.184	348.128	231.122	143.097	217.097	375.092	357.096	156.075	189.064	465.229	285.21	173.053	419.176	334.152
		7s	200624_NA_WheatDiurnalAS_016.D	Sample		2020-06-26 22:49:52	190.066	116.081	74.0299	133.041	133.042	144.111	87.0371	179.042	116.044	158.127	133.005	158.127	142.096	247.069	87.0371	292.123	245.054	204.113	218.127	232.107	245.055	87.0371	176.083	100.05	230.092	174.104	155.091	292.117	344.161	342.178	348.132	231.123	143.098	217.097	375.095	357.097	156.074	189.067	465.19	285.211	173.053	419.172	334.153
		40a	200624_NA_WheatDiurnalAS_017.D	Sample		2020-06-26 23:18:47	190.066	116.08	74.0297	133.041	133.043	144.111	87.0371	179.042	116.044	158.126	133.005	158.127	142.096	247.07	87.0371	292.12	245.054	204.113	218.128	232.107	245.055	87.037	176.08	100.05	230.092	174.104	155.091	292.121	344.161	342.179	348.132	231.123	143.098	217.097	375.093	357.097	156.075	189.066	465.206	285.211	173.052	419.17	334.153
		57s	200624_NA_WheatDiurnalAS_018.D	Sample		2020-06-26 23:47:44	190.067	116.081	74.03	133.041	133.042	144.112	87.0372	179.042	116.045	158.127	133.006	158.127	142.096	247.07	87.0372	292.12	245.055	204.114	218.128	232.108	245.055	87.037	176.083	100.05	230.092	174.103	155.091	292.119	344.161	342.181	348.132	231.124	143.098	217.097	375.092	357.098	156.075	189.065	465.187	285.209	173.054	419.172	334.153
		47a	200624_NA_WheatDiurnalAS_019.D	Sample		2020-06-27 00:16:47	190.066	116.081	74.0297	133.041	133.042	144.111	87.0368	179.041	116.044	158.127	133.005	158.126	142.096	247.071	87.0369	292.12	245.054	204.113	218.128	232.107	245.054	87.0368	176.081	100.05	230.091	174.103	155.09	292.12	344.16	342.228	348.131	231.128	143.097	217.097	375.092	357.097	156.074	189.065	465.204	285.21	173.054	419.169	334.152
		66a	200624_NA_WheatDiurnalAS_020.D	Sample		2020-06-27 00:45:43	190.067	116.08	74.0292	133.04	133.04	144.11	87.0362	179.041	116.043	158.125	133.004	158.125	142.094	247.068	87.0362	292.119	245.053	204.112	218.126	232.105	245.053	87.0364	176.08	100.05	230.09	174.102	155.089	292.119	344.157	342.184	348.129	231.123	143.097	217.095	375.09	357.094	156.073	189.066	465.185	285.21	173.052	419.169	334.151
		68s	200624_NA_WheatDiurnalAS_021.D	Sample		2020-06-27 01:14:39	190.067	116.081	74.0299	133.041	133.042	144.111	87.0368	179.044	116.044	158.126	133.004	158.126	142.095	247.068	87.0367	292.121	245.053	204.113	218.127	232.107	245.055	87.0369	176.083	100.05	230.092	174.103	155.09	292.12	344.161	342.195	348.131	231.123	143.097	217.097	375.092	357.096	156.074	189.065	465.248	285.211	173.052	419.172	334.151
		53s	200624_NA_WheatDiurnalAS_022.D	Sample		2020-06-27 01:43:50	190.065	116.081	74.0297	133.041	133.043	144.111	87.037	179.041	116.044	158.126	133.005	158.126	142.095	247.067	87.037	292.121	245.054	204.113	218.127	232.107	245.054	87.0369	176.083	100.05	230.092	174.103	155.09	292.12	344.16	342.186	348.131	231.122	143.097	217.097	375.092	357.097	156.072	189.065	465.215	285.21	173.053	419.172	334.152
		55s	200624_NA_WheatDiurnalAS_023.D	Sample		2020-06-27 02:12:46	190.067	116.081	74.0298	133.041	133.042	144.111	87.0371	179.042	116.044	158.127	133.005	158.127	142.096	247.07	87.0372	292.121	245.055	204.113	218.128	232.106	245.054	87.037	176.082	100.05	230.091	174.103	155.09	292.118	344.16	342.192	348.131	231.123	143.098	217.097	375.089	357.096	156.074	189.067	465.208	285.21	173.053	419.172	334.152
		37a	200624_NA_WheatDiurnalAS_024.D	Sample		2020-06-27 02:41:46	190.067	116.081	74.0298	133.041	133.043	144.111	87.037	179.043	116.044	158.126	133.005	158.126	142.094	247.069	87.0369	292.12	245.055	204.113	218.128	232.107	245.055	87.037	176.081	100.05	230.091	174.103	155.09	292.12	344.161	342.214	348.131	231.122	143.098	217.097	375.094	357.097	156.069	189.065	465.215	285.211	173.054	419.168	334.151
		64s	200624_NA_WheatDiurnalAS_025.D	Sample		2020-06-27 03:10:47	190.066	116.081	74.0299	133.041	133.043	144.111	87.0369	179.043	116.044	158.127	133.005	158.126	142.096	247.069	87.037	292.12	245.053	204.113	218.128	232.107	245.055	87.0371	176.083	100.05	230.092	174.103	155.091	292.12	344.16	342.193	348.131	231.123	143.098	217.097	375.088	357.096	156.075	189.066	465.19	285.211	173.053	419.171	334.151
		58s	200624_NA_WheatDiurnalAS_026.D	Sample		2020-06-27 03:39:44	190.067	116.081	74.03	133.041	133.043	144.111	87.0369	179.042	116.044	158.127	133.005	158.127	142.096	247.07	87.0372	292.12	245.054	204.113	218.128	232.108	245.055	87.0371	176.083	100.05	230.093	174.104	155.091	292.12	344.162	342.202	348.132	231.123	143.098	217.097	375.093	357.097	156.075	189.066	465.212	285.211	173.054	419.173	334.153
		33s	200624_NA_WheatDiurnalAS_027.D	Sample		2020-06-27 04:08:46	190.064	116.081	74.03	133.041	133.042	144.112	87.0371	179.043	116.044	158.127	133.005	158.127	142.096	247.07	87.0373	292.122	245.055	204.114	218.128	232.108	245.055	87.0373	176.083	100.05	230.093	174.103	155.091	292.121	344.162	342.18	348.133	231.124	143.098	217.097	375.093	357.096	156.075	189.067	465.219	285.212	173.053	419.17	334.153
		48s	200624_NA_WheatDiurnalAS_028.D	Sample		2020-06-27 04:37:44	190.068	116.081	74.0291	133.04	133.042	144.11	87.0365	179.043	116.045	158.127	133.006	158.127	142.096	247.071	87.0374	292.126	245.055	204.114	218.129	232.108	245.055	87.0373	176.083	100.05	230.092	174.104	155.091	292.121	344.162	342.191	348.133	231.124	143.098	217.098	375.09	357.095	156.074	189.065	465.211	285.212	173.053	419.17	334.151
		72a	200624_NA_WheatDiurnalAS_029.D	Sample		2020-06-27 05:06:42	190.067	116.081	74.0302	133.042	133.043	144.112	87.0376	179.044	116.045	158.128	133.006	158.127	142.096	247.071	87.0375	292.121	245.056	204.114	218.129	232.108	245.056	87.0376	176.083	100.051	230.093	174.104	155.091	292.122	344.163	342.179	348.133	231.124	143.099	217.098	375.097	357.098	156.079	189.068	465.218	285.213	173.054	419.173	334.154
		51a	200624_NA_WheatDiurnalAS_030.D	Sample		2020-06-27 05:35:44	190.067	116.082	74.0306	133.042	133.044	144.113	87.0379	179.043	116.045	158.128	133.006	158.128	142.097	247.072	87.0379	292.123	245.057	204.115	218.13	232.109	245.057	87.0379	176.083	100.051	230.095	174.105	155.092	292.123	344.164	342.192	348.135	231.125	143.099	217.099	375.096	357.101	156.077	189.067	465.209	285.214	173.055	419.176	334.156
		13a	200624_NA_WheatDiurnalAS_031.D	Sample		2020-06-27 06:04:42	190.066	116.081	74.0302	133.042	133.043	144.112	87.0376	179.044	116.045	158.128	133.006	158.128	142.097	247.071	87.0377	292.122	245.055	204.115	218.129	232.11	245.057	87.0377	176.08	100.051	230.094	174.105	155.053	292.123	344.161	342.184	348.135	231.126	143.099	217.099	375.097	357.099	156.072	189.068	465.187	285.213	173.054	419.173	334.155
		39s	200624_NA_WheatDiurnalAS_032.D	Sample		2020-06-27 06:33:40	190.067	116.081	74.0304	133.042	133.044	144.113	87.0377	179.045	116.046	158.128	133.006	158.128	142.097	247.07	87.0379	292.121	245.056	204.115	218.129	232.109	245.057	87.0378	176.084	100.051	230.094	174.104	155.092	292.124	344.163	342.194	348.136	231.126	143.099	217.099	375.097	357.1	156.075	189.066	465.199	285.213	173.055	419.177	334.155
		22a	200624_NA_WheatDiurnalAS_033.D	Sample		2020-06-27 07:02:42	190.067	116.082	74.0304	133.043	133.043	144.112	87.0379	179.043	116.046	158.128	133.006	158.128	142.097	247.072	87.0378	292.123	245.056	204.115	218.13	232.109	245.056	87.0379	176.084	100.051	230.094	174.104	155.092	292.123	344.164	342.191	348.135	231.125	143.099	217.099	375.094	357.101	156.077	189.069	465.193	285.213	173.055	419.18	334.156
		60s	200624_NA_WheatDiurnalAS_034.D	Sample		2020-06-27 07:31:40	190.068	116.082	74.0306	133.042	133.043	144.113	87.0378	179.043	116.045	158.128	133.006	158.128	142.097	247.072	87.0378	292.125	245.055	204.115	218.13	232.109	245.057	87.0378	176.084	100.051	230.094	174.105	155.092	292.122	344.164	342.198	348.135	231.125	143.099	217.099	375.095	357.1	156.076	189.067	465.195	285.214	173.055	419.175	334.155
		24a	200624_NA_WheatDiurnalAS_035.D	Sample		2020-06-27 08:00:37	190.068	116.082	74.0306	133.043	133.044	144.113	87.038	179.045	116.045	158.128	133.007	158.128	142.097	247.071	87.0378	292.124	245.057	204.115	218.13	232.109	245.057	87.0379	176.084	100.051	230.094	174.105	155.092	292.123	344.162	342.178	348.135	231.128	143.099	217.099	375.097	357.101	156.082	189.069	465.173	285.213	173.055	419.177	334.155
		41s	200624_NA_WheatDiurnalAS_036.D	Sample		2020-06-27 08:29:39	190.069	116.082	74.0306	133.042	133.044	144.112	87.0378	179.044	116.045	158.128	133.006	158.128	142.097	247.072	87.0379	292.124	245.057	204.115	218.13	232.109	245.057	87.038	176.084	100.051	230.095	174.105	155.092	292.123	344.164	342.188	348.134	231.125	143.099	217.099	375.09	357.1	156.075	189.068	465.204	285.212	173.054	419.175	334.155
		10a	200624_NA_WheatDiurnalAS_037.D	Sample		2020-06-27 08:58:36	190.067	116.082	74.0307	133.043	133.043	144.113	87.0379	179.045	116.045	158.128	133.007	158.129	142.097	247.072	87.0379	292.121	245.057	204.115	218.13	232.109	245.057	87.0379	176.084	100.051	230.094	174.104	155.092	292.123	344.165	342.197	348.134	231.127	143.099	217.099	375.097	357.101	156.073	189.067	465.216	285.213	173.054	419.176	334.155
		12a	200624_NA_WheatDiurnalAS_038.D	Sample		2020-06-27 09:27:33	190.072	116.082	74.0304	133.042	133.043	144.112	87.0375	179.043	116.045	158.128	133.006	158.128	142.097	247.07	87.0378	292.124	245.057	204.115	218.13	232.109	245.057	87.0378	176.081	100.051	230.094	174.104	155.092	292.123	344.163	342.201	348.135	231.124	143.099	217.099	375.095	357.099	156.08	189.067	465.193	285.212	173.055	419.177	334.153
		19a	200624_NA_WheatDiurnalAS_039.D	Sample		2020-06-27 09:56:35	190.067	116.081	74.0303	133.042	133.042	144.111	87.0373	179.041	116.045	158.127	133.006	158.127	142.096	247.07	87.0373	292.122	245.054	204.114	218.129	232.108	245.056	87.0374	176.083	100.05	230.093	174.104	155.091	292.121	344.161	342.183	348.133	231.124	143.098	217.098	375.096	357.097	156.074	189.067	465.204	285.212	173.054	419.179	334.153
		70a	200624_NA_WheatDiurnalAS_040.D	Sample		2020-06-27 10:25:32	190.069	116.081	74.0304	133.042	133.043	144.112	87.0376	179.041	116.045	158.127	133.006	158.127	142.096	247.07	87.0375	292.121	245.054	204.115	218.129	232.108	245.056	87.0375	176.083	100.051	230.093	174.104	155.091	292.122	344.16	342.179	348.134	231.125	143.099	217.098	375.095	357.099	156.053	189.067	465.204	285.213	173.054	419.178	334.154
		56a	200624_NA_WheatDiurnalAS_041.D	Sample		2020-06-27 10:54:29	190.067	116.081	74.0301	133.042	133.043	144.111	87.0372	179.044	116.044	158.127	133.006	158.127	142.096	247.072	87.0375	292.123	245.056	204.114	218.128	232.108	245.056	87.0373	176.084	100.051	230.093	174.104	155.091	292.122	344.161	342.201	348.134	231.123	143.099	217.098	375.093	357.097	156.075	189.067	465.202	285.212	173.054	419.17	334.153
		38a	200624_NA_WheatDiurnalAS_042.D	Sample		2020-06-27 11:23:31	190.066	116.081	74.0302	133.042	133.042	144.112	87.0375	179.043	116.045	158.127	133.006	158.128	142.097	247.069	87.0374	292.121	245.056	204.114	218.129	232.108	245.055	87.0373	176.08	100.05	230.092	174.104	155.091	292.122	344.161	342.195	348.133	231.122	143.098	217.098	375.096	357.098	156.07	189.067	465.234	285.212	173.055	419.173	334.153
		18a	200624_NA_WheatDiurnalAS_043.D	Sample		2020-06-27 11:52:28	190.067	116.081	74.0302	133.042	133.042	144.111	87.0371	179.044	116.045	158.127	133.005	158.127	142.096	247.07	87.0374	292.121	245.055	204.114	218.128	232.108	245.055	87.0375		100.05	230.093	174.104	155.091	292.122	344.162	342.2	348.133	231.124	143.098	217.098	375.095	357.098	156.076	189.067	465.204	285.213	173.054	419.174	334.153
		40s	200624_NA_WheatDiurnalAS_044.D	Sample		2020-06-27 12:21:27	190.066	116.081	74.0302	133.042	133.042	144.112	87.0373	179.044	116.045	158.127	133.006	158.127	142.096	247.071	87.0374	292.121	245.055	204.114	218.129	232.108	245.056	87.0375	176.084	100.051	230.093	174.104	155.091	292.121	344.163	342.209	348.132	231.124	143.098	217.098	375.095	357.098	156.076	189.067	465.168	285.212	173.053	419.172	334.153
		52s	200624_NA_WheatDiurnalAS_045.D	Sample		2020-06-27 12:50:29	190.069	116.081	74.0302	133.042	133.043	144.112	87.0375	179.043	116.045	158.128	133.006	158.128	142.096	247.073	87.0375	292.123	245.055	204.114	218.129	232.109	245.056	87.0374	176.084	100.051	230.093	174.104	155.092	292.121	344.164	342.186	348.133	231.124	143.098	217.098	375.094	357.098	156.075	189.067	465.201	285.212	173.054	419.173	334.154
		59a	200624_NA_WheatDiurnalAS_046.D	Sample		2020-06-27 13:19:28	190.069	116.081	74.0301	133.042	133.043	144.112	87.0373	179.042	116.045	158.128	133.006	158.127	142.096	247.071	87.0373	292.122	245.057	204.114	218.129	232.108	245.056	87.0374	176.081	100.051	230.093	174.104	155.091	292.122	344.162	342.181	348.134	231.124	143.098	217.098	375.094	357.098	156.078	189.066	465.204	285.212	173.053	419.174	334.154
		2s	200624_NA_WheatDiurnalAS_047.D	Sample		2020-06-27 13:48:28	190.068	116.081	74.0301	133.042	133.043	144.112	87.0374	179.042	116.045	158.127	133.006	158.127	142.096	247.069	87.0373	292.121	245.054	204.114	218.128	232.108	245.055	87.0374	176.083	100.05	230.093	174.103	155.091	292.122	344.162	342.179	348.134	231.123	143.098	217.098	375.092	357.098	156.074	189.067	465.181	285.212	173.054	419.173	334.153
		70s	200624_NA_WheatDiurnalAS_048.D	Sample		2020-06-27 14:17:24	190.067	116.081	74.0299	133.042	133.043	144.112	87.0373	179.044	116.045	158.127	133.005	158.127	142.096	247.072	87.0371	292.122	245.054	204.114	218.129	232.108	245.056	87.0374	176.084	100.051	230.093	174.104	155.091	292.123	344.162	342.188	348.133	231.123	143.098	217.097	375.095	357.098	156.076	189.067	465.202	285.21	173.054	419.173	334.153
		24s	200624_NA_WheatDiurnalAS_049.D	Sample		2020-06-27 14:46:22	190.066	116.08	74.0298	133.041	133.042	144.111	87.037	179.043	116.044	158.126	133.005	158.126	142.095	247.069	87.0371	292.12	245.055	204.113	218.128	232.107	245.055	87.037	176.083	100.05	230.092	174.102	155.09	292.12	344.16	342.214	348.131	231.123	143.098	217.097	375.092	357.096	156.074	189.066	465.206	285.21	173.053	419.169	334.152
		37s	200624_NA_WheatDiurnalAS_050.D	Sample		2020-06-27 15:15:23	190.067	116.081	74.0297	133.041	133.042	144.111	87.037	179.042	116.045	158.126	133.005	158.127	142.095	247.07	87.0369	292.121	245.055	204.113	218.128	232.107	245.054	87.037	176.083	100.05	230.092	174.103	155.091	292.118	344.161	342.198	348.131	231.122	143.098	217.097	375.093	357.096	156.073	189.066	465.199	285.211	173.053	419.171	334.152
		2a	200624_NA_WheatDiurnalAS_051.D	Sample		2020-06-27 15:44:21	190.067	116.081	74.0297	133.041	133.044	144.111	87.0369	179.044	116.044	158.127	133.005	158.127	142.095	247.07	87.0369	292.12	245.054	204.113	218.128	232.107	245.055	87.0369	176.079	100.05	230.092	174.103	155.09	292.12	344.161	342.194	348.131	231.12	143.098	217.097	375.091	357.097	156.057	189.067	465.204	285.211	173.054	419.166	334.153
		36a	200624_NA_WheatDiurnalAS_052.D	Sample		2020-06-27 16:13:21	190.068	116.081	74.0296	133.041	133.042	144.111	87.0368	179.043	116.044	158.126	133.005	158.126	142.095	247.069	87.0368	292.119	245.054	204.113	218.128	232.107	245.054	87.0369	176.081	100.05	230.092	174.103	155.09	292.12	344.16	342.191	348.131	231.123	143.098	217.097	375.093	357.097	156.072	189.066	465.203	285.211	173.053	419.168	334.152
		68a	200624_NA_WheatDiurnalAS_053.D	Sample		2020-06-27 16:42:18	190.064	116.081	74.0297	133.041	133.044	144.111	87.0368	179.042	116.044	158.127	133.005	158.127	142.096	247.069	87.0371	292.12	245.054	204.113	218.128	232.106	245.054	87.0368	176.081	100.05	230.091	174.103	155.09	292.12	344.16	342.194	348.131	231.122	143.098	217.098	375.094	357.098	156.074	189.068	465.201	285.212	173.054	419.173	334.151
		17a	200624_NA_WheatDiurnalAS_054.D	Sample		2020-06-27 17:11:17	190.065	116.08	74.0296	133.041	133.042	144.111	87.0368	179.042	116.044	158.126	133.005	158.127	142.095	247.069	87.0369	292.121	245.053	204.113	218.128	232.108	245.055	87.0372	176.081	100.05	230.093	174.103	155.091	292.12	344.161	342.197	348.132	231.125	143.098	217.097	375.093	357.098	156.075	189.067	465.202	285.211	173.053	419.173	334.153
		7a	200624_NA_WheatDiurnalAS_055.D	Sample		2020-06-27 17:40:19	190.112	116.081	74.0304	133.042	133.044	144.112	87.0376	179.044	116.045	158.128	133.006	158.128	142.097	247.072	87.0377	292.124	245.056	204.115	218.129	232.109	245.057	87.0378	176.045	100.051	230.093	174.104	155.091	292.122	344.161	342.178	348.135	231.126	143.098	217.098	375.096	357.099	156.054	189.069	465.193	285.213	173.082	419.175	334.155
		20a	200624_NA_WheatDiurnalAS_056.D	Sample		2020-06-27 18:09:17	190.067	116.081	74.0301	133.042	133.044	144.112	87.0376	179.043	116.045	158.128	133.006	158.128	142.097	247.072	87.0376	292.123	245.056	204.115	218.13	232.109	245.057	87.0378	176.05	100.051	230.094	174.105	155.052	292.122	344.142	342.202	348.133	231.074	143.099	217.099	375.097	357.1	156.085	189.066	465.218	285.213	173.056	419.175	334.156
		53a	200624_NA_WheatDiurnalAS_057.D	Sample		2020-06-27 18:38:15	190.069	116.082	74.0303	133.042	133.043	144.112	87.0377	179.045	116.046	158.128	133.006	158.128	142.096	247.072	87.0376	292.122	245.056	204.115	218.129	232.109	245.057	87.0377	176.081	100.051	230.093	174.104	155.052	292.123	344.163	342.181	348.134	231.128	143.099	217.099	375.095	357.1	156.06	189.068	465.205	285.213	173.055	419.172	334.155
		13s	200624_NA_WheatDiurnalAS_058.D	Sample		2020-06-27 19:07:17	190.068	116.081	74.0302	133.042	133.043	144.112	87.0376	179.045	116.045	158.128	133.006	158.128	142.097	247.071	87.0375	292.123	245.057	204.115	218.129	232.109	245.057	87.0377	176.084	100.051	230.094	174.105	155.092	292.123	344.164	342.225	348.134	231.125	143.099	217.099	375.094	357.099	156.075	189.067	465.164	285.214	173.055	419.174	334.155
		22s	200624_NA_WheatDiurnalAS_059.D	Sample		2020-06-27 19:36:15	190.065	116.081	74.0298	133.041	133.042	144.111	87.0369	179.041	116.045	158.127	133.005	158.127	142.096	247.07	87.0371	292.118	245.053	204.114	218.128	232.107	245.055	87.0369	176.083	100.05	230.092	174.103	155.091	292.12	344.161	342.188	348.132	231.124	143.098	217.097	375.089	357.096	156.075	189.066	465.218	285.21	173.053	419.173	334.152
		17s	200624_NA_WheatDiurnalAS_060.D	Sample		2020-06-27 20:05:12	190.066	116.081	74.0302	133.042	133.043	144.112	87.0372	179.044	116.045	158.127	133.005	158.127	142.096	247.069	87.0372	292.121	245.055	204.114	218.128	232.108	245.055	87.0372	176.083	100.05	230.093	174.104	155.091	292.122	344.162	342.203	348.133	231.123	143.098	217.098	375.092	357.099	156.073	189.067	465.236	285.212	173.054	419.174	334.153
		14a	200624_NA_WheatDiurnalAS_061.D	Sample		2020-06-27 20:34:14	190.064	116.081	74.03	133.041	133.043	144.111	87.037	179.042	116.045	158.127	133.005	158.127	142.096	247.071	87.0371	292.121	245.055	204.113	218.128	232.107	245.055	87.0369	176.081	100.05	230.092	174.103	155.09	292.121	344.162	342.187	348.132	231.124	143.098	217.097	375.093	357.097	156.076	189.066	465.204	285.211	173.054	419.174	334.153
		20s	200624_NA_WheatDiurnalAS_062.D	Sample		2020-06-27 21:03:12	190.063	116.081	74.0298	133.041	133.042	144.111	87.037	179.042	116.044	158.127	133.005	158.127	142.095	247.07	87.037	292.118	245.055	204.114	218.128	232.108	245.055	87.037	176.083	100.05	230.092	174.103	155.091	292.122	344.162	342.186	348.133	231.123	143.098	217.097	375.092	357.096	156.077	189.066	465.239	285.21	173.053	419.17	334.153
		48a	200624_NA_WheatDiurnalAS_063.D	Sample		2020-06-27 21:32:12	190.068	116.082	74.0307	133.043	133.044	144.113	87.0381	179.046	116.046	158.129	133.007	158.127	142.097	247.074	87.0382	292.121	245.057	204.114	218.131	232.11	245.057	87.0375	176.084	100.051	230.094	174.105	155.092	292.123	344.165	342.179	348.136	231.123	143.098	217.098	375.095	357.098	156.07	189.067	465.214	285.212	173.053	419.179	334.154
		6a	200624_NA_WheatDiurnalAS_064.D	Sample		2020-06-27 22:01:12	190.066	116.082	74.0306	133.043	133.044	144.113	87.0383	179.044	116.046	158.129	133.007	158.129	142.097	247.072	87.0382	292.124	245.058	204.116	218.131	232.11	245.057	87.0382	176.082	100.051	230.095	174.106	155.092	292.124	344.162	342.185	348.135	231.126	143.1	217.1	375.096	357.102	156.058	189.069	465.212	285.214	173.056	419.179	334.156
		61a	200624_NA_WheatDiurnalAS_065.D	Sample		2020-06-27 22:30:10	190.065	116.081	74.03	133.042	133.044	144.112	87.0376	179.043	116.045	158.128	133.006	158.128	142.097	247.071	87.0375	292.122	245.057	204.114	218.129	232.109	245.057	87.0374	176.08	100.051	230.093	174.104	155.091	292.122	344.161	342.183	348.135	231.121	143.099	217.098	375.095	357.1	156.066	189.067	465.25	285.213	173.053	419.177	334.155
		32a	200624_NA_WheatDiurnalAS_066.D	Sample		2020-06-27 22:59:12	190.066	116.081	74.0302	133.042	133.045	144.112	87.0375	179.043	116.045	158.128	133.006	158.128	142.097	247.073	87.0377	292.124	245.057	204.115	218.129	232.109	245.056	87.0375	176.082	100.051	230.093	174.104	155.091	292.121	344.162	342.189	348.133	231.124	143.098	217.098	375.093	357.099	156.076	189.067	465.205	285.212	173.054	419.175	334.154
		50a	200624_NA_WheatDiurnalAS_067.D	Sample		2020-06-27 23:28:11	190.064	116.081	74.0299	133.042	133.044	144.112	87.0373	179.043	116.045	158.127	133.006	158.127	142.096	247.07	87.0368	292.119	245.053	204.113	218.128	232.108	245.056	87.0375	176.079	100.051	230.093	174.104	155.091	292.122	344.162	342.189	348.133	231.123	143.098	217.098	375.096	357.098	156.076	189.065	465.244	285.213	173.053	419.171	334.153
		43a	200624_NA_WheatDiurnalAS_068.D	Sample		2020-06-27 23:57:07	190.065	116.081	74.03	133.041	133.043	144.112	87.0373	179.043	116.045	158.127	133.005	158.127	142.096	247.071	87.0373	292.121	245.055	204.114	218.129	232.108	245.056	87.0374	176.083	100.05	230.093	174.103	155.091	292.121	344.161	342.178	348.133	231.124	143.098	217.097	375.091	357.098	156.075	189.067	465.201	285.211	173.052	419.175	334.153
		57a	200624_NA_WheatDiurnalAS_069.D	Sample		2020-06-28 00:26:11	190.064	116.081	74.0297	133.041	133.042	144.11	87.0368	179.042	116.044	158.126	133.005	158.126	142.095	247.069	87.0368	292.119	245.053	204.113	218.128	232.107	245.054	87.0369	176.081	100.05	230.092	174.103	155.09	292.12	344.161	342.203	348.131	231.126	143.098	217.097	375.096	357.096	156.073	189.066	465.202	285.211	173.054	419.173	334.152
		14s	200624_NA_WheatDiurnalAS_070.D	Sample		2020-06-28 00:55:10	190.065	116.081	74.03	133.042	133.044	144.112	87.0378	179.044	116.045	158.128	133.006	158.128	142.097	247.072	87.0378	292.125	245.058	204.114	218.129	232.11	245.057	87.038	176.085	100.051	230.095	174.105	155.092	292.123	344.165	342.197	348.134	231.127	143.1	217.1	375.1	357.101	156.072	189.068	465.222	285.213	173.055	419.173	334.155
		3a	200624_NA_WheatDiurnalAS_071.D	Sample		2020-06-28 01:24:08	190.062	116.081	74.0298	133.041	133.042	144.111	87.0369	179.046	116.044	158.126	133.005	158.126	142.095	247.07	87.0371	292.121	245.054	204.113	218.128	232.106	245.054	87.0369	176.082	100.05	230.091	174.102	155.09	292.12	344.16	342.19	348.131	231.123	143.097	217.096	375.095	357.096	156.071	189.066	465.187	285.21	173.052	419.175	334.152
		61s	200624_NA_WheatDiurnalAS_072.D	Sample		2020-06-28 01:53:11	190.07	116.08	74.0295	133.041	133.042	144.111	87.0368	179.042	116.044	158.126	133.005	158.126	142.095	247.07	87.0367	292.12	245.054	204.113	218.127	232.106	245.054	87.0368	176.083	100.05	230.091	174.103	155.09	292.119	344.16	342.194	348.13	231.122	143.097	217.096	375.09	357.096	156.071	189.066	465.197	285.21	173.053	419.174	334.152
		43s	200624_NA_WheatDiurnalAS_073.D	Sample		2020-06-28 02:22:09	190.069	116.08	74.0296	133.041	133.044	144.111	87.0369	179.041	116.044	158.126	133.005	158.126	142.095	247.069	87.037	292.121	245.053	204.113	218.128	232.107	245.055	87.0369	176.083	100.05	230.092	174.103	155.091	292.12	344.161	342.179	348.131	231.123	143.098	217.097	375.092	357.094	156.073	189.066	465.228	285.21	173.053	419.171	334.152
		45a	200624_NA_WheatDiurnalAS_074.D	Sample		2020-06-28 02:51:14	190.064	116.08	74.0296	133.041	133.043	144.11	87.0366	179.041	116.044	158.126	133.005	158.126	142.095	247.068	87.0367	292.118	245.054	204.112	218.127	232.106	245.053	87.0366	176.08	100.05	230.091	174.103	155.09	292.118	344.16	342.199	348.13	231.12	143.097	217.096	375.088	357.096	156.081	189.063	465.248	285.21	173.052	419.175	334.151
		39a	200624_NA_WheatDiurnalAS_075.D	Sample		2020-06-28 03:20:13	190.064	116.08	74.0296	133.041	133.041	144.11	87.0366	179.04	116.044	158.126	133.005	158.126	142.095	247.069	87.0366	292.119	245.054	204.112	218.126	232.106	245.053	87.0366	176.081	100.05	230.091	174.103	155.09	292.119	344.158	342.188	348.13	231.122	143.097	217.096	375.09	357.095	156.073	189.065	465.163	285.21	173.054	419.169	334.151
		10s	200624_NA_WheatDiurnalAS_076.D	Sample		2020-06-28 03:49:12	190.066	116.08	74.0294	133.041	133.042	144.11	87.0365	179.041	116.044	158.126	133.004	158.126	142.095	247.069	87.0366	292.119	245.052	204.113	218.126	232.106	245.054	87.0366	176.082	100.05	230.091	174.102	155.09	292.118	344.16	342.213	348.13	231.122	143.097	217.096	375.089	357.095	156.074	189.064	465.25	285.209	173.052	419.17	334.151
		47s	200624_NA_WheatDiurnalAS_077.D	Sample		2020-06-28 04:18:10	190.064	116.08	74.0294	133.04	133.042	144.11	87.0366	179.042	116.044	158.126	133.004	158.126	142.095	247.068	87.0365	292.116	245.052	204.112	218.127	232.106	245.053	87.0367	176.082	100.05	230.091	174.102	155.09	292.118	344.159	342.199	348.13	231.121	143.097	217.096	375.089	357.094	156.072	189.066	465.237	285.209	173.052	419.168	334.151
		32s	200624_NA_WheatDiurnalAS_078.D	Sample		2020-06-28 04:47:10	190.063	116.08	74.0293	133.04	133.043	144.11	87.0366	179.04	116.044	158.126	133.004	158.126	142.095	247.068	87.0365	292.119	245.054	204.112	218.127	232.106	245.054	87.0366	176.082	100.05	230.091	174.102	155.09	292.119	344.159	342.195	348.129	231.122	143.097	217.096	375.093	357.094	156.07	189.066	465.233	285.21	173.052	419.168	334.151
		3s	200624_NA_WheatDiurnalAS_079.D	Sample		2020-06-28 05:16:13	190.065	116.08	74.0294	133.04	133.042	144.11	87.0366	179.042	116.044	158.126	133.005	158.126	142.095	247.07	87.0365	292.117	245.052	204.112	218.126	232.106	245.053	87.0365	176.082	100.05	230.091	174.102	155.09	292.119	344.159	342.178	348.129	231.122	143.097	217.096	375.09	357.095	156.084	189.067	465.227	285.21	173.053	419.169	334.151
		33a	200624_NA_WheatDiurnalAS_080.D	Sample		2020-06-28 05:45:14	190.063	116.08	74.0297	133.041	133.042	144.111	87.0368	179.04	116.044	158.126	133.005	158.126	142.095	247.07	87.0368	292.12	245.054	204.112	218.127	232.106	245.054	87.0369	176.081	100.05	230.091	174.103	155.09	292.12	344.159	342.185	348.13	231.121	143.097	217.096	375.089	357.096	156.07	189.066	465.164	285.209	173.051	419.169	334.151
		1a	200624_NA_WheatDiurnalAS_081.D	Sample		2020-06-28 06:14:13	190.064	116.081	74.0297	133.041	133.042	144.111	87.0369	179.042	116.044	158.126	133.005	158.126	142.095	247.069	87.0368	292.12	245.055	204.113	218.127	232.107	245.054	87.0361	176.078	100.05	230.091	174.102	155.09	292.12	344.159	342.186	348.132	231.123	143.097	217.096	375.091	357.094		189.07	465.198	285.209	173.053	419.164	334.151
		12s	200624_NA_WheatDiurnalAS_082.D	Sample		2020-06-28 06:43:13	190.065	116.08	74.0297	133.041	133.042	144.111	87.0369	179.044	116.044	158.126	133.005	158.126	142.095	247.068	87.0368	292.119	245.052	204.113	218.127	232.107	245.054	87.0368	176.082	100.05	230.091	174.103	155.09	292.121	344.16	342.183	348.13	231.122	143.097	217.096	375.088	357.094	156.074	189.065	465.199	285.209	173.053	419.17	334.151
		56s	200624_NA_WheatDiurnalAS_083.D	Sample		2020-06-28 07:12:11	190.067	116.08	74.0296	133.041	133.042	144.111	87.0368	179.045	116.044	158.126	133.005	158.126	142.095	247.07	87.0369	292.117	245.054	204.113	218.127	232.106	245.054	87.0367	176.082	100.05	230.092	174.103	155.09	292.119	344.16	342.189	348.13	231.122	143.097	217.096	375.091	357.096	156.074	189.065	465.188	285.211	173.053	419.17	334.151
		4a	200624_NA_WheatDiurnalAS_084.D	Sample		2020-06-28 07:41:19	190.064	116.081	74.0299	133.041	133.043	144.111	87.0369	179.044	116.044	158.126	133.005	158.126	142.095	247.07	87.0369	292.12	245.054	204.113	218.126	232.107	245.055	87.0372	176.084	100.05	230.092	174.104	155.09	292.121	344.162	342.244	348.132	231.122	143.098	217.097	375.096	357.098	156.07	189.065	465.209	285.21	173.071	419.167	334.153
		50s	200624_NA_WheatDiurnalAS_085.D	Sample		2020-06-28 08:10:20	190.065	116.081	74.0299	133.041	133.044	144.111	87.0371	179.042	116.045	158.127	133.005	158.126	142.096	247.07	87.0371	292.119	245.051	204.113	218.127	232.106	245.055	87.0371	176.083	100.05	230.092	174.103	155.091	292.12	344.16	342.203	348.131	231.123	143.098	217.097	375.093	357.095	156.071	189.066	465.198	285.21	173.053	419.171	334.152
		4s	200624_NA_WheatDiurnalAS_086.D	Sample		2020-06-28 08:39:20	190.066	116.081	74.0298	133.041	133.044	144.111	87.0371	179.043	116.045	158.127	133.005	158.127	142.096	247.07	87.0371	292.12	245.055	204.113	218.128	232.108	245.055	87.0372	176.083	100.05	230.092	174.103	155.091	292.122	344.161	342.193	348.128	231.123	143.098	217.097	375.095	357.092	156.068	189.065	465.247	285.21	173.053	419.172	334.152
		19s	200624_NA_WheatDiurnalAS_087.D	Sample		2020-06-28 09:08:19	190.067	116.081	74.03	133.042	133.044	144.111	87.0373	179.043	116.045	158.127	133.005	158.126	142.096	247.069	87.037	292.122	245.055	204.113	218.127	232.107	245.055	87.0373	176.083	100.05	230.093	174.103	155.09	292.121	344.16	342.207	348.132	231.124	143.098	217.096	375.091	357.096	156.074	189.067	465.236	285.212	173.053	419.174	334.153
		5s	200624_NA_WheatDiurnalAS_088.D	Sample		2020-06-28 09:37:19	190.065	116.081	74.03	133.041	133.042	144.111	87.0369	179.042	116.044	158.127	133.005	158.127	142.095	247.068	87.0372	292.125	245.053	204.113	218.128	232.107	245.055	87.0371	176.083	100.05	230.092	174.103	155.09	292.12	344.161	342.201	348.131	231.123	143.098	217.097	375.09	357.097		189.066	465.204	285.211	173.053	419.172	334.151
		58a	200624_NA_WheatDiurnalAS_089.D	Sample		2020-06-28 10:06:24	190.067	116.08	74.0298	133.041	133.044	144.111	87.0367	179.043	116.044	158.126	133.005	158.126	142.095	247.07	87.0369	292.12	245.053	204.113	218.128	232.107	245.054	87.0369	176.082	100.05	230.092	174.103	155.09	292.119	344.163	342.194	348.131	231.119	143.097	217.094	375.098	357.095	156.061	189.066	465.204	285.21	173.052	419.172	334.152
		49s	200624_NA_WheatDiurnalAS_090.D	Sample		2020-06-28 10:35:22	190.064	116.08	74.0298	133.041	133.043	144.111	87.0369	179.042	116.044	158.126	133.005	158.127	142.095	247.07	87.037	292.121	245.054	204.113	218.128	232.107	245.054	87.037	176.083	100.05	230.092	174.103	155.09	292.121	344.161	342.181	348.132	231.123	143.098	217.097	375.091	357.097	156.075	189.068	465.203	285.212	173.052	419.173	334.152
		51s	200624_NA_WheatDiurnalAS_091.D	Sample		2020-06-28 11:04:23	190.063	116.081	74.0298	133.041	133.042	144.111	87.0368	179.042	116.044	158.127	133.005	158.126	142.095	247.069	87.0369	292.119	245.052	204.113	218.128	232.108	245.055	87.0372	176.083	100.05	230.093	174.103	155.091	292.12	344.161	342.189	348.133	231.124	143.098	217.097	375.093	357.098	156.076	189.067	465.207	285.21	173.054	419.172	334.153
		72s	200624_NA_WheatDiurnalAS_092.D	Sample		2020-06-28 11:33:25	190.065	116.08	74.0298	133.041	133.044	144.112	87.0372	179.041	116.044	158.126	133.005	158.126	142.095	247.071	87.0372	292.121	245.055	204.114	218.129	232.106	245.054	87.0371	176.083	100.05	230.092	174.103	155.091	292.12	344.16	342.199	348.131	231.123	143.097	217.096	375.093	357.099	156.065	189.065	465.218	285.21	173.053	419.172	334.153
		9s	200624_NA_WheatDiurnalAS_093.D	Sample		2020-06-28 12:02:22	190.065	116.081	74.0297	133.041	133.044	144.111	87.0368	179.042	116.044	158.126	133.005	158.126	142.095	247.07	87.0369	292.12	245.053	204.113	218.128	232.107	245.055	87.0369	176.083	100.05	230.092	174.103	155.091	292.12	344.161	342.202	348.131	231.124	143.098	217.097	375.094	357.096	156.073	189.067	465.212	285.209	173.053	419.171	334.151
		Bl+	200624_NA_WheatDiurnalAS_bl+094.D	Sample		2020-06-28 12:31:28	190.063	116	74.03	133.041	133.042	144.103	87.0374		116.044	158.13	133.003	158.125	142.096	247.068	87.0373	292.128	245.056	204.114	218.133	232.11	245.063	87.0373	176.086	100.051	230.092	174.112	155.091	292.113	344.162	342.202	348.118		143.098	217.104	375.108	357.101	156.052	189.078	465.192	285.212	173.127	419.171	334.115
		Bl-	200624_NA_WheatDiurnalAS_bl-095.D	Sample		2020-06-28 13:00:27	190.035	116.04	73.9972		133.004		87.0326		116.047	158.07	133.005	158.029	142.083	247.116		292.297	245.095		218.073		245.086	87.0397		100.052	230.098		155.051	292.048	344.089	342.188	348.171	231.165	143.081	217.07		357.145	156.063	189.065	465.176	284.993	173.057	419.165	334.12
[truncated: 31 more columns]

## Sheet: Spike&FlagLeaf Height
Sample							[107689] L-(+) lactic acid [6.851] Results	[5950] L-alanine 1 [7.4748] Results	[C8] Methyl Caprylate [7.812] Results	[757] glycolic acid [7.049] Results	[971] oxalic acid [7.883] Results	[6287] L-valine 2 [9.151] Results	[C9] Methyl Pelargonate [9.248] Results	[243] benzoic acid [9.594] Results	[5951] L-serine 1 [9.706] Results	[6106] L-leucine 2 [9.945] Results	[1004] phosphoric acid [9.966] Results	[791] DL-isoleucine 2 [10.225] Results	[145742] L-proline 2 [10.321] Results	[1110] succinic acid [10.509] Results	[C10] Methyl Caprate [10.647] Results	[439194] glyceric acid [10.735] Results	[444972] fumaric acid [10.94] Results	[5951] L-serine 2 [11.174] Results	[6288] L-threonine 2 [11.464] Results	[8897] iminodiacetic acid 2 [13.285] Results	[92824] D-malic acid [12.794] Results	[C12] Methyl Laurate [13.250] Results	[6137] L-methionine 2 [13.188] Results	[5960] aspartic acid 2 [13.207] Results	[33032] L-glutamic acid 3 (dehydrated) [13.232] Results	[119] gamma-aminobutyric acid (GABA) [13.326] Results	[738] L-glutamine 1 [13.431] Results	[5460407] threonic acid [13.652] Results	[738] L-glutamine 2 [14.083] Results	[10787] benzene-1,2,4-triol [14.164] Results	[33032] L-glutamic acid 2 [14.398] Results	[236] L-asparagine 2 [14.984] Results	[C14] Methyl Myristate [15.597] Results	[827] ribitol [15.66] Results	[444212] trans-aconitic acid [15.842] Results	[754] glycerol 1-phosphate [16.056] Results	[738] L-glutamine 3 [16.092] Results	[8742] shikimic acid [16.433] Results	[311] citric acid [16.615] Results	[11005] myristic acid [16.887] Results	[835] dehydroascorbic acid 2 [17.139] Results	[6508] quinic acid [17.076] Results	[5984] fructose 1 Results
		Name	Data File	Type	Level	Acq. Date-Time	Height	Height	Height	Height	Height	Height	Height	Height	Height	Height	Height	Height	Height	Height	Height	Height	Height	Height	Height	Height	Height	Height	Height	Height	Height	Height	Height	Height	Height	Height	Height	Height	Height	Height	Height	Height	Height	Height	Height	Height	Height	Height	Height
		mm	200701_NA_WheatDiurnalPL_002mm.D	Sample		2020-07-01 19:51:39	5716.07	9831.82	16095.4	3894.33	577740	18175.3	46239.3	1900.6	47937.3	16132.3	101731	14568.4	33267.7	2581.46	114042	6466.26	6298.11	150873	21752.6	1697.9	219416	149123	5714.86	78999.1	117042	31804.4	4337.84	11682.7	1860.52	378.937	41454.8	6075.41	54073.2	134502	27081.1	7374.83	70163.4	2934.86	975.261	1245.07	11364.6	1254.09	59788.4
		2l	200701_NA_WheatDiurnalPL_003.D	Sample		2020-07-01 20:20:33	2392.72	1818.07	12112.3	8933.97	683793	5612.89	27706.5	1358.81	19147	3054.98	56218.6	748.512	382.229	2418.42	63992.4	4125.41	2628.96	3499.85	2091.07	163.809	154976	89677.5		404.788	8459.51	27371	4287.74	10010	265.008	321.624	459.273		26983.9	130729	22440	4769.38	230.158	5365.34	650.639	1183.73	12723.2	751.349	10894.1
		43l	200701_NA_WheatDiurnalPL_004.D	Sample		2020-07-01 20:49:40	3460.43	3247.64	12015.9	9827.66	675648	8011.33	22300.4	1016.2	76875.6	3265.48	5368.37	5016.78	750.722	3102.04	54950	10188.8	3360.89	15031.6	5406.21	880.378	116186	85848.2		10969.4	29427.7	37354.7	3990.94	12333.6	398.441	268.549	7780.09	224.899	29522.3	105648	58229.4	7542.81	428.245	1794.78	690.159	881.812	18983.1	347.973	54069.9
		50p	200701_NA_WheatDiurnalPL_005.D	Sample		2020-07-01 21:18:36	2384.9	4417.28	11623	8659.94	719304	12635.8	26411.2	1296.86	121720	11129	124902	10599.8	16339	1909.53	53388.4	1822.08	3379.76	19565.1	5122.04	1113.44	243994	75043.5		10669.7	396162	15597.2	3155.55	8390.34	231.2	146.862	5815.79	1390.06	22117.3	68078.7	1244.37	6841.69	654.227	1354.13	441.704	977.09	5448.67	1449.16	65483.5
		59l	200701_NA_WheatDiurnalPL_006.D	Sample		2020-07-01 21:47:33	8486.5	12746.7	17932	9377.3	701098	17377.5	19423	880.968	73850.2	8967.43	15742.4	8857.93	2698.31	2272.29	50387.3	2036.65	2011.93	91007.9	14075.2	4555.61	90251.5	98798.1	3796.58	179405	85399.1	24853.4	3896.84	14772.2	342.781	170.576	24892.9	1159.16	38342.7	133181	215825	12194.2	1770.75	3557.26	477.823	2578.13	12811.7	462.81	3660.56
		51p	200701_NA_WheatDiurnalPL_007.D	Sample		2020-07-01 22:16:31	3164.08	7529.49	13820.7	12428.6	709485	8101.84	18379.7	917.55	122244	9761.97	155382	8852.08	25628.6	2137.66	42664.7	1707.58	2505.64	33838.8	4221.94	1180.71	294682	67378.8	712.171	16241.5	380979	13169.7	8226.82	8649.32	159.737	188.61	8571.78	10289.9	24385	81432.1	1289.17	4751.17	480.593	992.245	1203.06	1714.95	5384.86	2086.83	86878.3
		37l	200701_NA_WheatDiurnalPL_008.D	Sample		2020-07-01 22:45:29	1511.47	536.035	8028.55	7544.98	595906	5508.8	28393.9	884.775	30102	2547.75	31425.6	1730.73	639.25	1898.9	55860.6	3831.88	1123.1	8192.83	2254.56	216.374	76101.6	80112.3		199.108	10966.8	7202.49	3846.93	7358.49	319.759	226.411	58.4485		25772.8	103230	42859.7	4710.1	285.875	1788.26	414.964	1154.94	11038.3	427.74	2573.14
		32l	200701_NA_WheatDiurnalPL_009.D	Sample		2020-07-01 23:14:25	2506.42	4203.36	15009.4	16255	304942	2759.06	10741.3	845.128	98324.2	732.642	10864.6	2077.54	268.465	1539.22	34524.2	16400.6	1155.31	8727.98	2821.47	253.937	102031	65655.9		1293.15	22533.7	90969.2	3498.03	7849.45	111.203	170.633	267.252	256.101	25048.4	113487	52818	5702.84	859.681	4071.39	906.623	2157.01	14360.1	1138.93	33693.9
		12l	200701_NA_WheatDiurnalPL_010.D	Sample		2020-07-01 23:43:24	3368.72	3277.13	18071.8	11909.1	676557	3534.13	19101.2	914.594	71961.4	1996.75	7727.43	2416.86	329.687	1796.28	53313.5	1228.36	1732.17	12559.6	3367.49	416.609	82209.2	79057.2	155.574	2361.98	26947.4	59735.7	4360.71	10574.2	52.1607	194.361	3407.33		31015.1	155013	19228.4	7907.92	316.795	2867.45	798.405	1210.27	12777.3	404.091	18647.5
		55p	200701_NA_WheatDiurnalPL_011.D	Sample		2020-07-02 00:12:21	3827.76	10601.9	14024.2	8126.89	563342	18349.3	14121.7	716.873	72295.1	15760.8	166731	21641.2	25163.4	2109.21	32919.1	3870.23	3639.26	76910.1	11065.9	3210.45	321636	61286.2	4572.8	24166.1	175547	36665.2	6776.97	7335.61	2005.44	147.101	14343.5	5340.69	23424.7	88786.5	1553.27	8042.21	5095.98	1238.59	244.036	1781.07	7735.45	2243.75	92622.5
		70p	200701_NA_WheatDiurnalPL_012.D	Sample		2020-07-02 00:41:19	4896.32	4995.82	9132.38	9936.07	759315	13837.3	21975.2	982.587	78963.8	10320.9	149185	12175.6	12638.2	2107.13	54024.7	1815.95	2506.57	20408.6	4971.2	2472.62	200032	72701	3684.12	24439.4	196324	19310.2	6404.75	5520.97	273.685	199.389	9154.39	2600.67	23712	72183.2	1220.37	6006.01	793.146	993.384	505.251	1087.74	3854.49	1248.63	59164.9
		53l	200701_NA_WheatDiurnalPL_013.D	Sample		2020-07-02 01:10:24	4874.15	3440.4	7606.08	4985.58	634837	7727.01	15642.2	560.533	20362	3993.74	7854.81	4738.41	829.317	2485.44	34568.2	1979.91	1805.14	17932.2	4271.29	1255.97	72830.3	61946.7	836.396	20236	11619.8	9417.72	2313.65	8353.17	120.154	177.515	4155.56	422.147	21227.1	93047.6	53375.1	5008.27	227.781	2919.22	1173.33	936.375	9994.31	380.606	18732.8
		14l	200701_NA_WheatDiurnalPL_014.D	Sample		2020-07-02 01:39:21	5390.61	6232.45	10086	5516.9	712734	7904.47	23986.8	980.784	65061.9	2071.34	69797.9	3230.77	982.766	2813.83	52702.8	15631.2	1759.95	17961.4	6500.71	2104.08	185014	71021.6	998.263	35130	30144.2	9837.3	3813.29	7486.22	155.349	180.994	21719.2	218.865	22795.8	108397	91872.7	7157.22	493.709	4536.54	393.664	1059.68	24151.3	1103.08	54942.8
		49p	200701_NA_WheatDiurnalPL_015.D	Sample		2020-07-02 02:08:16	3950.03	4278.62	8736.3	5353.85	551289	9662.13	17683.6	668.932	12738.6	10926.6	179157	10009.7	23371	970.882	33928.3	1155.56	1873.89	63054.7	6370.56	1377.34	197149	49256.5	1537.09	41856.5	39477.4	4937.58	2883.18	8126.48	196.647	151.091	6533.67	2996.5	17130.2	75385.1	892.873	5306.99	513.082	840.393	1039.86	792.589	5360.04	1936.98	89193.7
		64l	200701_NA_WheatDiurnalPL_016.D	Sample		2020-07-02 02:37:17	3967.3	6063.14	8693.97	13506.6	712044	4181.54	16975.3	673.284	20963	3163.65	22609.9	2669.69	500.008	2541.82	38954.3	1605.2	1319.6	4279.54	1643.52	1209.61	62527	71718.6		1932.29	9870.2	4313.26	3136.24	7650.74	107.999	148.538	1892.46	294.74	22988.1	119632	37395.6	4962.65	183.437	2666.47	933.234	679.262	10820.9	316.477	38462.1
		13p	200701_NA_WheatDiurnalPL_017.D	Sample		2020-07-02 03:06:15	3301.55	5343.1	10615.3	3634.67	679672	11277.9	22861.2	798.925	72611.7	12022.3	252624	16424.6	15478.1	2366.55	51819.6	2069.81	2762.82	22438.9	5096.25	1789.46	279267	64769.5	2018.55	40296.3	112477	12927.4	4073.44	7151.82	51.1484	133.772	15369.9	1777.1	20186.6	55679.3	1248.53	5412.27	217.597	845.46	793.571	1449.52	3875	1977.7	74461
		16p	200701_NA_WheatDiurnalPL_018.D	Sample		2020-07-02 03:35:10	8959.12	4408.48	11199.8	11692.9	711267	6624.2	14939.4		23743.8	4793.19	105440	6199.68	20999.9	1263.75	33529.5	1564.11	1578.57	49229.1	6971.33	4750.47	106018	55932.9	2067.62	16956.4	97730.8	11816	6496.65	5788.17	1094.23	181.411	5952.26	6353.64	18086.7	75394.3	771.289	4663.57	1334.16	1187.5	3745.91	1144.8	3269.57	1978.46	73765.9
		72p	200701_NA_WheatDiurnalPL_019.D	Sample		2020-07-02 04:04:12	10210.9	5097.59	8154.45	7363.21	520237	11738.1	15281.3	680.113	140560	6080.59	165312	13266.3	5107.68	1775.72	36592.4	1408.78	2364.87	22264.8	4049.3	877.97	174345	58563.4	2059.26	5907.57	360371	13123.8	4797.11	5118.13	70.1336	120.875	2724.38	1402.61	20744.2	79399.5	1212.13	5032.58	256.509	1380.18	571.746	3005.97	3921.29	1316.7	64019.5
		66l	200701_NA_WheatDiurnalPL_020.D	Sample		2020-07-02 04:33:09	10132.4	12732.5	84518.7	34468.7	297837	6711.35	18487.7	633.667	3092.81	7555.17	30636.2	5493.49	1671.92	2108.04	43579	13146.3	1453.58	39734.5	13256.9	2731.42	303229	92473.2	1453.07	33583.9	70908.2	16709.9	2992.99	8558.78	421.378	246.258	8674.41	469.832	46974.5	213605	55662.3	16334.2	241.029	4508.74	573.766	750.974	14916	863.474	18471.9
		56p	200701_NA_WheatDiurnalPL_021.D	Sample		2020-07-02 05:02:07	5617.14	2745.79	10091.9	2840.88	713592	15522.6	25695.2	765.48	86999.9	11081.8	117870	11187.9	4287.58	2448.22	48471.5	2887.12	2483.09	21056.2	5749.81	2721.77	261955	66913.4	2619.39	18520.3	207566	22120.6	7463.69	5489.69	108.722	215.959	8822.11	3697.26	24988	74401.3	960.163	6083.38	508.562	1155	988.618	1424.46	4847.26	1563.01	77418.2
		68l	200701_NA_WheatDiurnalPL_022.D	Sample		2020-07-02 05:31:07	6798.59	2046.04	12493.6	9661.24	653281	5202.22	17400.6	860.626	23740.9	1742.95	7734.35	1743.91	513.991	2010.62	43385.4	8945.8	1467.98	5139.04	4176.4	1075.27	315894	67279.9	265.227	5893.92	15890.9	5218.04	4351.53	8368.94	168.063	101.06	6316.03	276.775	24363.7	107694	42312.8	7854.69	152.526	4905.8	455.44	1236.52	13797.4	452.875	14949
		22l	200701_NA_WheatDiurnalPL_023.D	Sample		2020-07-02 06:00:04	7098.3	2472.47	14878	5618.57	618826	3067.58	17646.4	658.952	81210.7	2086.84	12167.4	2667.43	1561.77	1800.3	38709.9	4131.19	1071.57	117233	15370.1	2234.46	36209.3	74909.8	982.231	37034.8	51410.2	6231.68	3257.88	5193.27	234.587	177.166	15421.9	4418.4	23487.5	79797.4	29609.3	7564.72	269.065	1670.34	417.808	1119.47	8069.82	694.93	5361.42
		6l	200701_NA_WheatDiurnalPL_024.D	Sample		2020-07-02 06:29:00	2384.92	2053.71	10865.5	6123.03	597083	6765.88	25959	1027.84	26809.4	5360.4	87523.3	1134.38	272.637	2564.55	57875.8	3678.27	1756.96	4330.9	2037.89	316.398	208854	64289.2		556.017	14910.8	31059.4	3408.93	11179	101.478	192.942	285.54	199.407	23834.4	125063	57091.4	7676.62	278.03	6162.29	1360.82	1261.18	12470.4	581.261	21063.9
		39p	200701_NA_WheatDiurnalPL_025.D	Sample		2020-07-02 06:57:59	2813.65	5621.78	15981.7	15362.5	413519	5554.59	17906.7	730.142	131522	5600.85	202443	4110.87	17297.8	1623.91	40499.1	1667.01	2553.71	18429.9	3242.96	439.912	320378	65936.1		2612.72	296051	132856	3221.99	9849.32	108.35	172.125	1656.67	1586.79	23387.2	77840.2	1750.89	6154.63	243.497	800.935	4057.53	1708.72	5466.51	1981.49	91269.5
		54p	200701_NA_WheatDiurnalPL_026.D	Sample		2020-07-02 07:26:57	4669.66	5762.71	13718.3	5482.61	689743	12806	32076.6	1023.77	68104.6	10578.5	96174.8	15436.6	9099.3	1795.98	58640.1	2249.67	2705.84	13464.3	3268.8	869.296	191088	73585.9	1221.49	8542.64	168811	6704.22	2950.41	5119.41	150.809	203.593	3463.01	1815.89	26716.6	76601.7	1046.05	5109.27	248.682	987.731	2660.34	958.748	4587.81	1608.68	70828.8
		36l	200701_NA_WheatDiurnalPL_027.D	Sample		2020-07-02 07:55:53	9543.88	5073.64	12354.5	10924	707360	4373.94	17068.9	1257.65	322516	1223.7	68250.8	3264.79	724.487	2008.11	53785.3	10067.1	1617.41	51288.6	14196.8	1933.01	205969	72598.3	936.243	42186.3	136217	6800.47	4021.48	9681.67	80.6129	239.55	25119.6	4690.44	28037.9	95325.3	88899.2	8835.88	844.664	6639.96	1180.67	1242.45	15300.9	1400.45	2020.72
		61p	200701_NA_WheatDiurnalPL_028.D	Sample		2020-07-02 08:24:53	1990.11	2453.34	6865.81	22872.9	609374	5416.33	17988.3	802.287	107841	3683.14	197626	4800.74	3579.53	2314	37736.6	1842.88	2068.85	7613.45	1743.3	545.827	230684	66760.6	306.714	813.674	72710.2	75187.8	3175.84	8931.82	178.284	97.4587	536.885	200.429	23275.1	81325.8	1148.36	5514.57	297.212	1531.76	1026.66	1809.57	7032.78	2095.8	80788.5
		49l	200701_NA_WheatDiurnalPL_029.D	Sample		2020-07-02 08:53:47	4833.49	3454.08	15504.5	19531	600080	6619.34	12610.7	1087.68	84767.3	4935.44	15917.5	4340.38	506.206	2367.33	41598.2	2233.35	1533.44	15450.7	2782.11	437.841	93805.4	73363.5		2240.87	32895.3	47307.3	4201.48	13614.9	95.1338	139.227	3112.7	297.138	27157	111181	157590	7182.85	405.704	3241.62	661.077	1156.65	13190	384.518	5476.83
		35p	200701_NA_WheatDiurnalPL_030.D	Sample		2020-07-02 09:22:45	7263.84	6630.39	10084.3	6626.02	511118	18276.9	17754.8	393.538	5968.26	23322.7	97949.4	26877.6	83802.7	2028.73	35309.5	2194.78	2759.98	250505	15260.8	2968.92	162750	64267.6	10839.4	37975.2	274026	50582.1	9346.1	5416.66	14787.2	196.698	12275.3	12707.2	24110.7	83901.4	1187.99	5930.06	5640.66	688.084	362.023	1109.86	3534.9	1471.95	60178.4
		3p	200701_NA_WheatDiurnalPL_031.D	Sample		2020-07-02 09:51:45	126.477	56.0026	3560.25		1711.36	1111.18	28205.2	697.342	117.45		32527.4	318.989		86.7281	88182.4	48.2047	110.896		306.901	120.045	156.113	163622	190.216	396.725	219.036	145.327	5213.43	97.492	111.299	203.929	14.125	169.832	56475.4	86590.6	86.3026	58.3018	174.152	301.796	11.1823	167.381	5626.41	850.321	61372.1
		19l	200701_NA_WheatDiurnalPL_032.D	Sample		2020-07-02 10:20:41	5594.93	11203.3	23981.7	16005.7	565240	5248.18	19699.1	751.073	88971.2	3405.63	12394	4736.86	928.174	1815.97	63475.9	1615.18	1493.74	20225.9	6031.27	1428.03	14921.4	140269		5589.23	55044.6	6437.29	3926.79	7393.01	92.736	178.818	4731.15	307.871	53753.1	108149	23751.9	6422.34	344.296	2611.09	465.582	1171.95	8142.56	328.592	2748.07
		24p	200701_NA_WheatDiurnalPL_033.D	Sample		2020-07-02 10:49:37	8434.73	6909.72	21225.5	10394.2	628124	6631.43	22014.3	604.125	71361.4	6250.01	240929	8967.28	18317.4	2323.02	59181.9	4713.43	3132.64	23833.3	3912.09	1790.77	406527	117634	858.131	9229.76	90146.2	12549.6	3112.71	9780.6	196.973	169.743	9556.47	2099.17	54201.9	105432	1084.8	6083.44	251.923	1434.86	160.727	1406.28	5724.02	3299.53	94436.6
		54l	200701_NA_WheatDiurnalPL_034.D	Sample		2020-07-02 11:18:40	22728.3	3291	11194.5	4155.73	626175	5208.45	38457.7	986.112	74284.7	2550.48	16867.9	3806.77	283.308	2406.82	100873	7377.94	2163.99	8852.27	1912.99	452.528	119210	151634	217.386	1181.58	29815.6	44145.4	3933.7	8670.52	312.542	230.603	1058.05	145.241	64417.1	96354.4	78780.1	6448.06	162.222	1750.42	499.244	1525.92	8227.72	416.481	14994.8
		72l	200701_NA_WheatDiurnalPL_035.D	Sample		2020-07-02 11:47:35	3031.04	4102.77	25150.3	21204.5	391012	3412.54	23883.1	818.518	59845.2	950.584	6144.51	1949.93	253.038	2289.03	76904.8	1088.04	1361.06	2395.2	1386.72	227.132	18048.7	156350		265.357	18847.8	2102.59	5357.15	6929.07	162.843	162.947	91.0783	173.12	57907.3	99974.3	20379.7	5474.69	246.416	4509.5	719.377	937.405	16276.6	359.147	8756.28
		4p	200701_NA_WheatDiurnalPL_036.D	Sample		2020-07-02 12:16:30	9.48241	140.803	18906	383.627	699.77	1001.39	35282.2	1237.7	304.973	127.678	684.598	153.933	198.506	59.7935	100324		93.3765			152.543	102.124	172143	103.513	76.0463	66.6739	118.558	6060.22		29.979		42.6727	353.104	67207.1	3801.66		48.7347		728.362	33.4491	159.399	5476.3		2224.87
		48l	200701_NA_WheatDiurnalPL_037.D	Sample		2020-07-02 12:45:30	11925.1	3812.3	28047.2	11539.8	597221	2407.93	25641.1	990.692	70454.9	1058.86	2475.18	2139.61	364.091	1970.54	80020.6	1385.45	2253.82	11858.9	3653.81	542.064	32206.5	150746	116.559	615.871	26221.4	9330.43	5033.16	8182.74	109.045	208.246	849.951	166.788	63508	136586	14941.5	2821.51	462.46	5578.21	932.745	1648.01	9624.16	744.477	7987.56
		18l	200701_NA_WheatDiurnalPL_038.D	Sample		2020-07-02 13:14:28	23.4527			9.90043	63.0533				10.9237	14.172	18.3528	10.2075	6.45279	14.4723		9.40278	11.6992	24.477	30.0038		95.9338	38.347	36.5	3.125	13.0417	8.40859	6.56779	22.869	41.8391	9.85871	9.625		17.1481	25.8425	60.0871	12.0226		5.125	4.48117	11.5825		11.1607	48.6372
		17l	200701_NA_WheatDiurnalPL_039.D	Sample		2020-07-02 13:43:22	6269.73	1457.62	17573.9	7912.13	502263	4058.68	50457.4	1732.39	67604.8	2152.59	10289.5	2490.19		2326.17	119040	3252.64	1782.75	6576.26	1981.7	100.132	129952	156413	140.107	620.305	24309	5707.97	4286.71	8993.8	83.8864	264.375	84.8809	200.226	67971.6	167115	32924.7	6602.49	466.908	7123.22	457.006	1123.03	10286.6	519.15	13514.3
		47l	200701_NA_WheatDiurnalPL_040.D	Sample		2020-07-02 14:12:23	7161.1	6958.57	21824.3	7075.66	622382	5189.29	43715.3	1006.04	87035.8	2086.82	10519	3005.5	377.36	3359.87	115055	11741	1768.7	6139.43	2654.15	763.892	208901	152621	96.363	978.668	18864.5	41914.5	3899.11	12377.3	289.696	131.953	854.844	225.291	55427.8	130442	60820.9	4665.67	285.434	3915.55	887.255	1231.2	10278	626.953	22395
		3l	200701_NA_WheatDiurnalPL_041.D	Sample		2020-07-02 14:41:19	6111.39	3620.02	21037.4	9243.37	648834	4828.31	39490.4	1098.33	19877	3176.85	13131	3516.65	448.833	2378.26	97075.3	2886.74	2839.63	29480.9	8714.24	1803.92	149977	139802	1329.04	58770.3	31393.4	10430.3	3098.21	10430	165.07	243.117	9755.99	232.58	59270.2	150677	61181	7714.24		6984.68	456.479	963.583	9631.24	1023.68	9130.37
		5p	200701_NA_WheatDiurnalPL_042.D	Sample		2020-07-02 15:10:16	9542.42	7427.28	4298.33	8408.56	594394	21627.5	31352.8	799.757	7589.27	35884.1	105567	27112.8	17269.8	1005.49	53269	1547.59	2285.64	106121	10854.4	5765.46	134253	98152.8	5290.14	34641.7	123838	36492	5595.61	4877.48	3595.25	199.327	8857.69	2186.81	48335.6	83117.5	1328	7779.26	4315.21	1668.64	644.563	1152.76	3179.98	1578.33	63389.1
		58p	200701_NA_WheatDiurnalPL_043.D	Sample		2020-07-02 15:39:19	8252.07	26686	18309.2	6771.21	552914	15541.7	29565.1	1040.1	25489.3	11540.7	224207	12286.5	48284.8	2191.4	68402.7	3147.44	3273.78	167081	13685.5	5789.34	165558	124738	4417.29	33912.5	130433	49638.3	5180.46	7338.91	3486.32	227.464	15869.2	4377.11	48145.2	97310.6	1354.17	6970.68	5609.26	1287.86	5788.1	1756.41	6424.28	2291.82	95439.5
		60p	200701_NA_WheatDiurnalPL_044.D	Sample		2020-07-02 16:08:16	11014.4	13352	23279.4	9229.37	593359	15568	29627.2	1182.1	45205.4	9880.29	112990	12775.6	19804.1	1352.44	67276.8	2047.71	2590.88	48773.1	9726.43	3549.47	131652	113680	7738.43	18400	124704	30072.3	6166.91	5431.36	1219.83	210.864	8209.42	2123.17	53419	88432.8	1011.19	4701.72	904.723	863.592	859.329	1276.25	4087.38	1247.76	54263.8
		56l	200701_NA_WheatDiurnalPL_045.D	Sample		2020-07-02 16:37:13	9696.15	6225.59	14943.8	4152.87	691479	10958	36762.1	1535.3	14583	9110.27	11181.4	6113.54	1247.5	3410.7	89276.4	19095.5	2891.23	84850.2	19013.2	5300.07	372239	112512	964.896	47460.6	37816.9	25633.5	3460.54	9820.36	94.4503	272.293	21715.7	332.334	49815.7	121717	87413	8630.93	346.044	6081.34	853.438	871.133	12353.9	923.154	25852.3
		7l	200701_NA_WheatDiurnalPL_046.D	Sample		2020-07-02 17:06:18	6148.71	7507.95	21128.2	7739.01	513752	11800.6	24363.3	841.622	7684.34	5467.54	9219.23	5439.37	445.819	1947.84	68531.2	11942.1	2102.02	50749.6	10616.4	2260.16	199925	118847	643.993	41831.2	31676.5	5836	3151.82	10746.1	314.462	206.953	18712.3		40662.5	113152	184913	8003.57	428.266	4854.23	1523.62	1605.12	19027	896.347	18741.7
		18p	200701_NA_WheatDiurnalPL_047.D	Sample		2020-07-02 17:35:14	5518.85	24738.8	30125.8	9667.91	325022	8605.16	26056.7	957.513	42938.7	7053.07	145345	7170.9	25963.5	1398.53	58081.9	2313.11	2091.39	77359.4	9681.98	4264.69	175791	122250	3421.56	30061.7	163301	28078.9	6626.6	7687.76	7896.31	228.297	9617.91	14087.9	50824.4	97063.1	1224.82	4704.51	1818.75	1001.68	716.482	1305.15	5074.21	1952.83	71366.2
		45p	200701_NA_WheatDiurnalPL_048.D	Sample		2020-07-02 18:04:11	9750.1	28167.3	28161.9	8136.26	303297	19645.6	27844.4	1131.72	30048.6	16160.6	189014	22837.3	21632.9	2123.46	70079.3	1451.96	1858.01	80161.6	12103.9	5619.13	124062	134850	4397.44	57025.3	94622.2	26331	6526.87	8250.96	4183.36	185.936	11796.8	4111.05	46427.3	89397	1689.77	4878.15	2202.97	936.804	652.08	1535.83	3918.5	1379.97	68204.3
		55l	200701_NA_WheatDiurnalPL_049.D	Sample		2020-07-02 18:33:11	5214.89	18651.1	36990	10999.9	394863	11782	29194.3	1192.06	16920.2	7184.04	8700.4	5931.54	862.569	2764.18	69694.3	11390.2	1870.14	32353	10368	3960.68	116343	135285	961.169	35361.2	32937.6	13322.4	3875.93	11087.1	124.834	254.262	13439.9	308.979	52753.8	118615	65496.6	7395.73	253.29	3311.96	285.798	1180.71	12611.9	662.633	12829
		9l	200701_NA_WheatDiurnalPL_050.D	Sample		2020-07-02 19:02:11	9254.35	3749.11	15780.1	5774.22	625894	2806.58	33676.8	1240.39	24368.9	1159.12	23611.9	1695.81	249.656	2439.87	88710.5	8142.15	1693.34	9710.88	4620.67	2256.04	417464	125160	656.098	22433.3	24399.9	10979.1	3869.21	8780.7	62.268	222.547	5854.9	282.452	45737.5	122347	28129.5	4719.44	384.689	8339.05	2036.3	983.818	12640.4	1155.36	18915.7
		52p	200701_NA_WheatDiurnalPL_051.D	Sample		2020-07-02 19:31:12	11104.7	8285.77	13190.6	3025.06	712978	20649.7	44744	1608.49	110792	15410.6	180080	15711.1	6844.55	2340.69	92922.1	3290.42	3441.14	62582.2	13022.1	3432.31	291551	132499	3751.99	33995.8	313908	40483.2	6203.03	7629.72	945.542	236.265	10439.9	6118.4	54596.5	96310.5	1381.83	5853.98	407.434	853.741	677.753	2316.5	3801.28	1312.68	67924.4
		10p	200701_NA_WheatDiurnalPL_052.D	Sample		2020-07-02 20:00:08	7609.57	13371.2	23390.8	10082.2	478163	19162.6	22204.5	771.481	5823.18	10935.1	154496	19114.9	12184.6	1714.84	51194.9	1266.22	2565.97	154306	14327.5	5808.98	143526	124927	3098.45	89261.1	154972	30138.3	6373.76	6211.04	3611.29	175.451	10182.2	2949.28	47190.6	84164.6	1169.98	7366.62	1189.66	1107.85	857.215	1462.66	2352.59	1200.74	58867.7
		4l	200701_NA_WheatDiurnalPL_053.D	Sample		2020-07-02 20:29:05	9436.93	15738.2	28281.8	6891.03	587295	12092.4	25223.7	953.101	19995.8	4364.79	16730.7	5680.58	291.747	2406.92	49534.4	14799.1	1423.44	14449.6	6050.04	5380.53	246174	101211	1370.76	42419.7	57060.7	10325.7	3811.84	9675.71	240.947	148.819	16593.3	218.081	51769.6	123430	61780.1	5740.38	412.87	4419.69	816.098	2675.81	10518.9	732.425	47724.2
		50l	200701_NA_WheatDiurnalPL_054.D	Sample		2020-07-02 20:58:08	6918.79	9862.12	22449.3	10354.5	677804	8169.87	37009.1	1111.06	47280.8	4648.8	8433.44	4900.83	315.386	2496.49	105771	2949.42	2184	93222.9	18714.1	3981.54	128437	167790	1066.23	68439.6	73036.5	17029.7	3849.15	12491.8	313.593	194.068	32172.9	549.857	55964.1	152305	105812	9937.67	451.163	5825.29	352.44	1095.37	7767.58	679.935	19018
		32p	200701_NA_WheatDiurnalPL_055.D	Sample		2020-07-02 21:27:06	7229.13	15349.8	15371.8	6612.81	607638	8975.5	33204.5	1082.19	68999.5	7312.62	146704	8935.96	31023	2970.66	73741.7	3967.45	2367.11	89909.9	12012.8	6256.79	228233	125051	4755.65	47187.9	182542	49149.7	8044.98	8044.92	6109.13	190.672	13825.1	12360.6	49992.7	109003	1414.55	6716.68	975.966	1176.58	673.148	1363.25	5648.06	2388.08	100872
		61l	200701_NA_WheatDiurnalPL_056.D	Sample		2020-07-02 21:56:01	6049.17	13751.8	31395.5	13361.2	481912	7562.69	24298.2	778.849	3781.51	6031.73	16028	6352.13	155.354	2470.15	57931.9	2298.96	1343.38	37756	7980.36	4464.49	40809.1	125588	1324.19	34329.5	15211.4	22103.7	4600.06	6566.14	193.712	164.351	3977.48	333.344	46529.9	94597.9	41280.8	5088.56	289.088	2620.36	830.99	1534.32	9512.74	264.414	6479.18
		57p	200701_NA_WheatDiurnalPL_057.D	Sample		2020-07-02 22:25:03	13397.9	12624.3	15564.2	8202.01	730585	15208	53616.1	1367.53	46629.1	11333.4	316620	16757.6	21425.6	2786.05	104535	4303.75	3165.56	141355	15576.5	13353.7	325921	134291	4654.99	44553.2	155413	44848	6716.32	8397.67	1605.64	296.546	15397.8	5085.72	49149.6	108635	1641.05	6614.39	649.133	1235.88	1595.38	1440.52	1744.13	4234.09	112280
		66p	200701_NA_WheatDiurnalPL_058.D	Sample		2020-07-02 22:53:59	6137.2	6443.23	25397.8	9638.68	261826	10853.2	29176.2	690.312	21400.8	9370.19	79745.9	6715.92	3944.8	1186.52	54718.1	1629.75	1698.55	17660	5130.6	3378.56	136890	109543	2956.92	19383.1	89584.9	17015.5	6590.42	5081.51	1182.32	209.369	4718.77	2532.64	46809.2	74207.1	763.29	6137.19	296.875	622.211	923.927	1152.78	2254.76	1119.06	53263
		60l	200701_NA_WheatDiurnalPL_059.D	Sample		2020-07-02 23:22:56	7795.45	20987.7	24142.4	7571.51	627571	10032.2	26894.8	969.254	30597.7	4008.44	9438.9	4323.69	429.955	2825.35	79832.9	9921.6	2316.6	22300.7	8534.57	5557.62	192653	134941	1193.8	33596.7	46929.3	53408.7	4313.34	9297.92	191.717	213.828	11947.4	393.96	55055.8	127400	73946.2	6029.49	337.091	2957.54	607.434	1041.28	6976.94	506.635	56295.2
		22p	200701_NA_WheatDiurnalPL_060.D	Sample		2020-07-02 23:51:59	7200.53	30898.9	39070.9	23585.1	329556	10863.3	19998.8	776.195	9000.9	6233.08	125322	7865.22	52969	1682.62	34974.2	2219.46	1522.59	175578	9562.13	7029.7	113312	104691	4348.26	41057.9	196014	46963.5	11349.6	4834.24	15919.4	295.013	8859.91	23103.6	49069.1	98157.5	1060	5003.66	3470.83	694.579	1271.7	1258.9	2953.29	1555.82	80335.4
		58l	200701_NA_WheatDiurnalPL_061.D	Sample		2020-07-03 00:20:59	21258.9	23390.1	7490.31	33887.9	399343	13154.3	17779.7	408.86	7100.91	4503.14	45384.6	5377.01	772.554	1747.62	33566.4	4693.88	818.878	152263	13856.4	7721.16	36488.7	79120.4		47208.1	37826.2	43381.9	3040.93	5987.67	383.76	224.35	14424.1	1036.01	43272	91224.8	20529.6	9506.05	433.569	2035.87	594.56	837.782	12004.7	641.548	31659.1
		5l	200701_NA_WheatDiurnalPL_062.D	Sample		2020-07-03 00:49:56	7605.29	19837	30608.7	19099.3	492943	13111.5	22886.9	1103.53	6952.42	7321.49	12121	7981.32	404.083	2681.22	50713.7	1872.16	1635.24	33168.4	9515.87	4897.29	125359	120478	1031.36	48986	21183.5	15120.5	4161.14	9532.57	220.649	57.5722	5965.34	496.845	47043	96784.3	91175.2	6907.78	131.583	4785.84	104.814	846.481	14622.5	629.993	16600
		41p	200701_NA_WheatDiurnalPL_063.D	Sample		2020-07-03 01:18:53	6264.5	33226.3	10510.2	13942.5	392943	24032.2	21328.6	620.078	15314	12839.4	118012	17843.3	67051.7	1330.84	50155.2	2399.82	2202.58	277179	18463.8	6291.61	169984	125878	18878.2	59653.1	282670	70952.3	21064.5	5281.43	43687.7	263.959	11146.1	6107.32	48844.6	100093	1451.26	5557.71	5005.36	1108.93	429.32	1008.53	3915.71	1519.69	66071.6
		70l	200701_NA_WheatDiurnalPL_064.D	Sample		2020-07-03 01:47:50	7618.24	15172.6	22821	7527.81	545435	13276.5	27359	750.642	10208.4	10227.3	12507.4	7478.35	1082.05	1949.4	70470.1	2155.66	1291.49	48868.3	9636.6	5107.86	36932.3	129882	900.076	24470.9	18847.9	19135.6	4044.24	4731.19	168.726	262.026	5542.37	367.268	59567.9	98844.2	26682.8	6599.39		2643.22	670.595	1054.57	9898.05	193.917	12945.7
		38p	200701_NA_WheatDiurnalPL_065.D	Sample		2020-07-03 02:16:52	7489.58	26580.6	29658.5	11985.9	589519	18393.3	33104.7	990.746	39880.3	14600.2	272521	17369.3	70331.2	1858	72712.5	1987.19	2281.23	223152	18370.7	6572.85	291923	139817	5063.65	164886	226634	62413.3	10111	11742.6	13763.3	170.898	20515.9	18794.1	56474.8	83992.2	1786.35	6610.06	5804.63	896.382	219.276	1715.59	4084.59	2194.01	86412.8
		48p	200701_NA_WheatDiurnalPL_066.D	Sample		2020-07-03 02:45:49	6712.56	19982.5	28834.1	2979.13	419507	18376.4	17421	593.824	21154.6	13280.3	104688	13998.9	15853.7	1247.76	43180.4	1361.2	2630.53	157172	15547.5	4728.43	160809	97130.6	9894.95	106100	336447	65289.2	26502.7	5022.15	17360.3	209.064	12267.1	11701.3	39535.7	63313.9	1138.99	7554.53	904.857	1151.5	694.659	1370.72	4173.1	1412.72	52607.8
		20p	200701_NA_WheatDiurnalPL_067.D	Sample		2020-07-03 03:14:47	6673.65	28158.5	31888.3	15013.8	487718	13022.8	26092.2	743.153	18099.7	11464.6	195269	12541.6	31541	2121.07	56620.6	1714.52	2040.92	48312.1	8341.72	5219.69	210204	126602	3533.23	58656.2	86896.6	25182.5	5430.98	7825.03	3803.94	177.473	9763.28	1557.24	51152	89187.4	1428.97	5215.63	534.388	1336.01	462.563	1447.14	6457.97	2048.51	85969.4
		40l	200701_NA_WheatDiurnalPL_068.D	Sample		2020-07-03 03:43:48	6325.47	24626.7	29837.5	9546.98	632471	7888.7	40481.6	1380.03	34554.5	3217.1	8283.3	2407.91	1155.67	1978.44	91995.1	1924.08	1987.85	487195	41355.9	9191.41	193681	150447	2334.01	205297	167365	44407.1	6843.07	9695.13	4166.65	204.683	53484.6	6303.03	48511.5	116769	21744.9	12447.6	2981.66	4673.89	1895.99	1142.56	11808.1	739.513	11704.3
		33l	200701_NA_WheatDiurnalPL_069.D	Sample		2020-07-03 04:12:45	6260.46	4928.06	6400.65	6789.42	652126	4919.83	35503	628.45	3504.87	2843.33	9811.34	2679.44	831.557	2864.49	77298.3	4813	1209.88	25929.9	7512.3	3259.3	141524	132481	352.221	9581.55	13921	27055	3528.11	6260.64	98.153	275.528	5684.35	158.213	54288.7	100773	82304.4	5997.38	238.987	5158.71	347.453	1144.46	9740.31	954.588	1432.62
		33p	200701_NA_WheatDiurnalPL_070.D	Sample		2020-07-03 04:41:45	6137.84	20808.7	29453.3	12577.2	424208	23170.2	23741.5	552.079	36699	9865.38	137242	21373.5	26071.7	1423.67	51402.5	1996.13	2308.66	87375.9	10798.2	6652.94	131517	106885	8844.87	22311.9	172677	74335	10202.8	6091.09	9589.43	169.376	7836.85	4205.94	55823.5	79598.8	1016.86	5846.38	2769.88	722.173	2932.32	1275.36	4696.67	1938.48	68167.9
		24l	200701_NA_WheatDiurnalPL_071.D	Sample		2020-07-03 05:10:44	7958.02	3459.08	27897.7	12731.9	685011	6845.3	46690.2	937.775	10292.4	3230.5	39210.7	3026.9	474.818	2906.78	103770	14129.9	1672.59	15062.8	10694.8	2861.52	232806	179300	1184.78	37963.8	41293.6	6224.7	3859.13	11474.7	119.592	351.874	14354.3	345.694	75078.8	138849	101810	10077.9	351.43	4325.83	794.048	1151.05	15088.9	882.52	5510.27
		36p	200701_NA_WheatDiurnalPL_072.D	Sample		2020-07-03 05:39:41	11399.4	6252	4172.6	15784.5	705232	10498.8	28349.7	799.123	11385.8	7265.37	180413	8712.81	40658.6	1355.64	61732.6	3013.97	1700.75	185227	9839.9	6823.96	246243	120059	3133.21	38214.4	167468	18365.4	7236.16	8074.39	4630.44	169.749	7486.29	6901.03	54644.2	93921.1	1073.19	5254.55	376.402	1051.68	608.074	1949.26	4319.51	2148.5	91565
		10l	200701_NA_WheatDiurnalPL_073.D	Sample		2020-07-03 06:08:41	9829.76	2026.53	11222.6		719232	6765.05	47289.4	1262.86	33889.7	2720.38	62488.5	2926.89	628.23	1628.68	109076	3349.07	1712.81	31275.8	9012.76	2441.51	163950	155688	1898.7	79258.7	47990.7	3572.76	3289.89	8684.72	120.551	192.074	9224.47	179.907	55982.8	146624	48663.3	9742.74	281.796	6331.03	897.477	1150.18	15922.8	958.803	14099.1
		43p	200701_NA_WheatDiurnalPL_074.D	Sample		2020-07-03 06:37:38	8035.36	25196.5	33631.8	11629.3	426714	29287.5	27402.9	854.39	42487.4	18237.1	161308	27985.8	21658.5	2050.06	73414.3	2806.43	2038.28	149779	16939.1	6866.39	199147	135668	11954.6	71664.9	239298	46491.1	17065.3	6647.73	27626.5	276.612	13597.4	11513.4	54039.6	90023.2	1297.55	9246.5	1792.07	1391.93	1340.7	1579.91	4927.08	1574.69	65716.5
		13l	200701_NA_WheatDiurnalPL_075.D	Sample		2020-07-03 07:06:37	6564.89	3882.42	28342.3	3531.38	604495	7760.7	29343	856.632	13027.4	2759.05	158483	2798.1	449.754	2435.38	84607.5	3312.34	1372.1	18700.1	6539.42	1850.53	149183	146125	1465.41	50669.9	27958.8	7221.33	3653.38	10533	261.862	209.521	7663.62	264.758	62265.3	111088	29545	9312.51	194.779	4544.39	714.922	1306.95	16072.1	503.843	11157.9
		37p	200701_NA_WheatDiurnalPL_076.D	Sample		2020-07-03 07:35:46	6560.65	34721	30483.9	25253.8	415178	23812.1	26066.7	871.326	9786.04	19193.8	180211	24911.8	17166.2	1945.2	46935.3	2557.07	2557.17	146771	11894.4	6578.59	209571	107463	3240	41502.1	135562	41657.7	8181.2	6620.16	8611.14	201.644	12341.8	3549.35	40284.1	70571.9	1130.58	10312.4	3076.01	742.346	2134.02	1299.76	4149.08	1957.19	76908.6
		17p	200701_NA_WheatDiurnalPL_077.D	Sample		2020-07-03 08:04:42	6962.63	12360.7	22228.7	11004.1	623444	17707.8	35057.2	1153.55	33435.3	10376.2	159170	12644.7	5221.24	1721.13	81627	1845.09	2285.99	83056.1	14252.9	4460.38	197541	137652	5572.67	74815.1	203397	36090.3	11203.8	6595.13	13399.1	201.559	14996.8	4154.88	49733.4	67073	1052.26	11052.8	2469.61	1043.75	831.527	1233.5	4280.41	1122.18	64313
		7p	200701_NA_WheatDiurnalPL_078.D	Sample		2020-07-03 08:33:40	13948.8	4549.2	19572.4	15035.4	684169	4017.1	22972.7	802.31	44334.1	4473.05	104176	7450.94	3633.99	1557.61	65930.2	1972	1367.96	10267.2	2597.49	1949.51	112472	124723	867.052	3678.12	67809.9	4689.37	4334.59	4794.95	116.2	121.856	2444.86	1415.19	47671.2	90997	718.353	4852.1		841.658	654.255	843.243	5552.81	1041.31	66944.3
		51l	200701_NA_WheatDiurnalPL_079.D	Sample		2020-07-03 09:02:42	7294.53	13770.4	33266.6	14388.7	531056	12189.9	23084.5	878.095	51214.4	6304.44	7524.89	6755.2	2383.4	1605.31	53380.2	2326.48	1657.18	417062	25805.6	4598.97	34091.4	112296	1795.52	119211	112611	22872.7	5101.47	10671.9	1561.45	292.97	30071.5	1402.48	44109.1	99281.4	91955.4	11960.9	687.808	1908.16	498.973	1389.02	5289.38	393.738	5257.88
		53p	200701_NA_WheatDiurnalPL_080.D	Sample		2020-07-03 09:31:40	18784	11897	23051.7	5742.52	620270	20827.5	35448.4	832.3	7793.08	17597.8	124111	30375.9	25109.9	1141.53	66297.1	1432.31	2494.05	186620	12042.4	4612.65	144366	136105	8701.96	45774.1	179293	35279.8	7779.35	5097.92	9725.57	150.384	4500.8	3063.42	53406.9	78595.3	1127.65	5429.29	366.353	956.352	590.711	785.039	3527.24	1661.37	47880.9
		59p	200701_NA_WheatDiurnalPL_081.D	Sample		2020-07-03 10:00:37	3997.79	51023.2	25638.8	13083.9	205716	16558.5	22113.5	618.421	5610.21	13577.2	145011	16006.7	43393.9	1446.42	45579.1	1209.94	1668.84	151680	12857.7	9402.01	96541.3	96134	4544.27	82499.3	141333	44970.7	6170.33	6334.03	16886.7	165.441	14030.1	10082.4	34567.6	60964	1201.87	4764.05	16913.6	746.335	342.414	1387.82	3378.11	1385.54	55081.1
		6p	200701_NA_WheatDiurnalPL_082.D	Sample		2020-07-03 10:29:40	3858.17	28549.2	24593.7	11564.4	331168	17040.7	31231	644.247	7341.28	16951.3	221906	20388.6	24368	1738.26	62185.6	1736.87	2186.1	143151	13701.2	7466.8	255314	97019.3	3644.21	87460.5	104044	45714	5749.88	5821.22	9626.86	267.379	16133	2489.02	42549.8	75400.9	1239.66	6718.47	13358	929.892	728.551	1288.99	3209.24	1469.13	65553
		2p	200701_NA_WheatDiurnalPL_083.D	Sample		2020-07-03 10:58:39	3740.7	28952.6	37173.5	18153.5	221776	15237	17474.8	840.75	3359.67	11995.6	134769	18455.5	21281.9	1327.61	27086.6	987.802	1551.23	87874.2	9877.64	5419.8	187411	77319.9	2913	60157.8	65900.9	25446.2	5850.77	5814.47	6095.51	173.477	10570.1	1635.13	34613.9	61070.1	1017.2	6719.03	9315.45	834.5	1022.23	1135.71	3367.69	1470.14	49695.8
		19p	200701_NA_WheatDiurnalPL_084.D	Sample		2020-07-03 11:27:40	4354.69	19553.5	14468	4868.37	298019	7811.89	31219.9	832.302	8099.47	8151.68	91294.8	6149.63	25890.2	1230	61196.3	1485.81	1996.38	120665	10599.9	5928.26	68740.8	102815	3490.09	55251.8	136905	37974.8	10349.6	4926.38	11996.2	166.83	8678.19	7245.85	32454.1	53337.9	656.979	3838.88	5962.45	612.746	507.811	674.837	2672.32	1096.1	52585
		1l	200701_NA_WheatDiurnalPL_085.D	Sample		2020-07-03 11:56:40	6081.19	5799.93	16444.5	10077.4	164853	9688.23	18215.7	611.729	9203.16	5052.87	19926.9	5199.99	905.898	1439.08	33943.7	1751.22	804.194	52778.5	7134.96	1815.23	58849.8	62569.3	649.703	24114.1	19834.6	11521	2502.07	6365.03	90.6804	179.133	6403	460.83	27574.5	59829.5	34415.6	8895.96	202.032	1463.41	937.755	775.993	6654.12	263.085	3099.53
		16l	200701_NA_WheatDiurnalPL_086.D	Sample		2020-07-03 12:25:37	6970.89	16515.7	24528.6	9923.56	267125	4314.47	20682.5	507.305	9680.58	1087.4	139848	1368.22	1260.46	1099.79	44921.7	4939.8	1005.75	151751	16803.7	4640.44	193342	81215.7	1312.2	69140.1	61977.7	7618.12	2817	9170.2	628.871	275.405	16604.4	1485.07	37963.9	77188.2	35637.7	10580.6	589.929	4696.56	1165.02	996.942	9131.63	1167.68	6953.38
		40p	200701_NA_WheatDiurnalPL_087.D	Sample		2020-07-03 12:54:43	3581.46	41372.7	27047.3	12027	189126	21862.7	22349.9	963.37	5848.41	16754.6	101142	16740.4	64553.8	1496.08	45090.5	1324.69	1990.8	323532	17639.2	8880.37	152517	92574.6	19440.8	122404	347506	108461	44125.7	4245.72	215694	319.624	23180.2	16212.4	42176.8	58570.8	1309.48	9929.42	75630.5	892.343	1013.47	1770.2	3089.16	999.349	44207
		64p	200701_NA_WheatDiurnalPL_088.D	Sample		2020-07-03 13:23:40	4032	22775.8	33007.2	14597.3	189742	18803.5	16917	569.057	3050.47	936.002	79113.3	18974.1	21496.9	1046.13	38664.6	811.475	1237.52	91394.7	8352.59	6496.68	79062.4	85666.5	7293.42	26245.9	82718.5	28365.4	8435.62	2533.93	14639	214.982	5143.08	1457.14	29393.8	63898.6	963.621	5321.94	7328.7	674.961	152.14	867.125	2861.23	1004.68	51132.8
		38l	200701_NA_WheatDiurnalPL_089.D	Sample		2020-07-03 13:52:39	4522.53	17680.5	21446.9	13971.1	355454	8517.94	30313.1	1158.59	10595.5	4618.42	19369.2	4151.76	1498.79	1716.42	66776.1	1484.08	1679.35	429298	22292.8	5462.6	43819.9	127259	1571.24	77566.1	42090.1	61261.1	4721.38	8516.14	1128.8	292.047	16807.2	917.072	43852.2	71820.4	82008.6	9061.83	2209.94	2490.43	719.158	912.197	5832.56	434.607	1494.16
		12p	200701_NA_WheatDiurnalPL_090.D	Sample		2020-07-03 14:21:36	4986.54	25322.7	21959.2	11862.1	403152	25063.3	34675.5	1245.83	8750.59	24048.6	157604	19465.1	54355.3	2075.08	72376.1	1674.55	3257.2	256492	19682.4	8383.01	237536	122585	18737.6	115416	259823	92542.8	15081.4	6496.53	62690	220.842	21755	6486.74	46383.7	61077.4	1501.58	7524.31	32217.3	1035.82	947.172	1284.16	3669.69	1363.7	62100.5
		9p	200701_NA_WheatDiurnalPL_091.D	Sample		2020-07-03 14:50:33	4801.47	39925.1	23592.6	17275.5	362170	23429.1	30126.2	925.537	3528.64	18138.8	152318	16431.8	9626.3	1784.43	56519.4	2424.8	2565.63	200037	16328.8	9928.06	262695	104272	5697.33	39853.3	180083	57855.3	12383.8	5526.12	33753.7	385.641	11902.5	5172.76	39788.7	70793.8	1304.52	9218.63	23452.5	968.211	363.773	1269.3	4054.14	1487.5	75142.2
		68p	200701_NA_WheatDiurnalPL_092.D	Sample		2020-07-03 15:19:35	5168.84	45001.7	36457.7	20976.2	213850	25228.3	19293.6	957.087	2748.81	17367	88751.7	19550.5	4955.53	1027.45	38621.9	2170.61	1860.55	113463	11168.4	6924.31	142897	71518.5	2405.85	29466.4	128954	36057.3	8124.28	4443.07	13432.3	190.236	7420.32	5781.05	32392.3	59838.8	1085.59	7409.85	29156.4	796.539	509.836	749.219	3421.4	1064.17	49416.5
		45l	200701_NA_WheatDiurnalPL_093.D	Sample		2020-07-03 15:48:31	4952.52	15414.6	18010	12309.1	436687	13909.2	33407.9	1643.77	4443.86	6057.45	11287.3	7020.37	212.784	3377.43	82974.8	1850.07	1934.99	62381.1	12662.7	12182.6	80956.3	144274	2009.74	70994	28313.4	26854.5	3999.52	10458.9	322.203	328.766	13708.2	397.626	53514.3	114150	73124.4	8041.95	1003.15	4249.78	570.227	1132.61	14749.5	526.945	28924.1
		1p	200701_NA_WheatDiurnalPL_094.D	Sample		2020-07-03 16:17:28	11320.6	23913.7	59501.6	86137.5	443039	13536.3	21525.2	323.777	2875.59	13496.1	195906	15480.9	24962.4	1362.64	28040.7	1512.06	1638.27	119376	9321.64	9033.19	187597	84453	1752.79	65441.8	104023	41278.7	7683.5	9280.62	2423.49	214.415	13690.2	4140.7	38690.1	90939.1	388.484	6299.66	4743.86	720.49	1242.92	1024.07	3778.56	2114.63	66472.9
		14p	200701_NA_WheatDiurnalPL_095.D	Sample		2020-07-03 16:46:31	7955.73	17435	19671.1	11268.5	426475	9500.25	34899.1	967.973	13759.9	5844.74	185782	10309.7	19475.6	1341.75	72682.5	2997.71	2548.66	123303	10686.6	8045.36	156172	140398	3351.44	29564.9	63885.5	21578.2	6062.05	6099.58	6255.9	274.469	8067.17	3733.04	45319.4	87625.8	1251.91	4966.62	2515.77	750.993	764.358	864.394	4406.09	1140.36	62491.8
		47p	200701_NA_WheatDiurnalPL_096.D	Sample		2020-07-03 17:15:27	4688.14	25400.8	27919.3	16263.4	206850	10574.8	21212.6	713.446	7012.62	8230.23	84647.7	8589.48	27848.5	1510	38136.1	1683.59	2321.41	71785.8	7278.72	6680.39	153228	87919.1	1892.69	24052.1	42024.8	15186.8	5714.37	5595.8	4875.25	251.301	6318.98	2489.92	40415.3	82220	957.119	4459.03	5375.2	847.083	683.557	1067.18	4790.92	1571.74	71167.6
		20l	200701_NA_WheatDiurnalPL_097.D	Sample		2020-07-03 17:44:25	3632.5	20667.9	24127.9	7807.16	400419	14083.6	34145.6	880.306	3747.06	8834.13	43476.4	10385.4	544.841	2605.32	65876.7	1808.16	1744.28	43407	8348.74	8287.04	102652	105838	1369.05	48756.4	18046	34717.3	3185.24	9315.64	249.613	209.992	6588.56	388.845	46542	73172.7	49493	5253.27	379.452	2187.1	1381.44	1038.77	7508.69	285.128	7716.67
		52l	200701_NA_WheatDiurnalPL_098.D	Sample		2020-07-03 18:13:30	4911.66	11064.7	22130.6	19586.9	384130	6735.35	22564.7	712.754	8934.93	3081.6	18183.4	2360.23	304.434	2157.05	39692	7314.04	2310.81	42519	9068.26	4865.47	105586	75722	724.98	32014.6	25562.8	15865.5	3202.04	4756.33	145.089	144.913	7004.36		36340.5	90473.5	91857.6	8669.95	295.405	4073.46	1541.66	1116.87	7124.06	661.706	8651.77
		39l	200701_NA_WheatDiurnalPL_099.D	Sample		2020-07-03 18:42:27	5228.76	10100	26836.5	17933.1	403835	7252	20416.2	779.827	12300.2	3140.1	12609.2	3067.99	351.363	1348.55	39974.8	1730.89	1778.88	247911	20858.1	5505.21	112641	89341.6	2132.94	118654	92772.5	18376.5	3039.18	8497.84	135.173	291.851	26252.4	1838.2	40816	89457.1	185641	11967.3	912.528	2922.66	805.329	762.998	8220.59	516.161	15578.6
		57l	200701_NA_WheatDiurnalPL_100.D	Sample		2020-07-03 19:11:27	4464.66	5098.62	14048.1	4320.48	631416	12922.3	50509	1081.85	9684.35	2572.89	30167.3	4908.77	214.929	2462.39	96530.4	14502.7	2329.75	104865	14886.8	5538.26	161404	123461	1600.68	57048.8	50272.7	8331.98	3721.67	9680.81	287.189	188.955	20344.7	419.23	44392.6	105444	119629	8077.67	228.739	2759.67	650.386	1162.53	10824.3	539.637	54928.8
		41l	200701_NA_WheatDiurnalPL_101.D	Sample		2020-07-03 19:40:29	5024.43	15762	21744.3	14902.2	439973	11096.4	27635.7	450.724	4425.33	3724	14397.3	3782.33		2376.88	58241.6	13480	3070.82	141935	14402.3	8638.39	177870	100336	2030.79	90067	55952.4	16422.2	3155.18	9545.04	105.262	204.168	27637.7	528.982	43585.3	108273	79995.4	7993.15	799.675	3812.98	238.16	920.289	10885.9	794.695	54798.1
		35l	200701_NA_WheatDiurnalPL_102.D	Sample		2020-07-03 20:09:28	5050.76	16947.1	22131.5	20685.6	414814	16563.4	24036.5	762.371	3374.61	6706.33	6652.5	6704.76	319.24	1955.47	48557.4	6673.53	2723.76	180952	17963.4	8839.64	52995.7	98788.1	1787.52	93270.2	52697	10774.9	3143.62	10512.3	187.441	341.496	34813.3	973.749	46788.2	95857.1	47687.2	13536.5	3468.47	1557.33	763.707	1059.03	6471.31	317.436	6227.7
		BL+	200706_NA_WheatDiurnalPL_103bl+.D	Sample		2020-07-06 12:00:50		61.044	25623.2	345.101	745.394	877.116	40409.9	199.691	297.09	78.654		322.549	77.0548	64.3391	151238	67.0621	89.5573	69.392	102.486		141.959	238390	120.507	368.37	117.43	85.6884	6211.36		30.3208	50.1445	36.9384	206.923	100159	1278.29	108.046	118.414		463.021	17.0417	139.654	99.878	8.25	58.277
		BL-	200706_NA_WheatDiurnalPL_104bl-.D	Sample		2020-07-06 12:29:53	41.9736	47.2725	147.951	210.919	1121.29	41.2916	145.981		157.795	55.7477	298.039	79.0449	54.0164	23	343.155	24.3343	43.4855	108.373	129.443	35.6228	125.593	106.295	88.0005	5.25	25.05	37.7912	3325.65	13.3043	56.198	20.0179	19.125	898.213	330.641	988.242		108.988	228.664		12.0833		86.6685	24.5625
[truncated: 31 more columns]

## Sheet: Spike&FlagLeaf RT
Sample							[107689] L-(+) lactic acid [6.851] Results	[5950] L-alanine 1 [7.4748] Results	[C8] Methyl Caprylate [7.812] Results	[757] glycolic acid [7.049] Results	[971] oxalic acid [7.883] Results	[6287] L-valine 2 [9.151] Results	[C9] Methyl Pelargonate [9.248] Results	[243] benzoic acid [9.594] Results	[5951] L-serine 1 [9.706] Results	[6106] L-leucine 2 [9.945] Results	[1004] phosphoric acid [9.966] Results	[791] DL-isoleucine 2 [10.225] Results	[145742] L-proline 2 [10.321] Results	[1110] succinic acid [10.509] Results	[C10] Methyl Caprate [10.647] Results	[439194] glyceric acid [10.735] Results	[444972] fumaric acid [10.94] Results	[5951] L-serine 2 [11.174] Results	[6288] L-threonine 2 [11.464] Results	[8897] iminodiacetic acid 2 [13.285] Results	[92824] D-malic acid [12.794] Results	[C12] Methyl Laurate [13.250] Results	[6137] L-methionine 2 [13.188] Results	[5960] aspartic acid 2 [13.207] Results	[33032] L-glutamic acid 3 (dehydrated) [13.232] Results	[119] gamma-aminobutyric acid (GABA) [13.326] Results	[738] L-glutamine 1 [13.431] Results	[5460407] threonic acid [13.652] Results	[738] L-glutamine 2 [14.083] Results	[10787] benzene-1,2,4-triol [14.164] Results	[33032] L-glutamic acid 2 [14.398] Results	[236] L-asparagine 2 [14.984] Results	[C14] Methyl Myristate [15.597] Results	[827] ribitol [15.66] Results	[444212] trans-aconitic acid [15.842] Results	[754] glycerol 1-phosphate [16.056] Results	[738] L-glutamine 3 [16.092] Results	[8742] shikimic acid [16.433] Results	[311] citric acid [16.615] Results	[11005] myristic acid [16.887] Results	[835] dehydroascorbic acid 2 [17.139] Results	[6508] quinic acid [17.076] Results	[5984] fructose 1 Results
		Name	Data File	Type	Level	Acq. Date-Time	RT	RT	RT	RT	RT	RT	RT	RT	RT	RT	RT	RT	RT	RT	RT	RT	RT	RT	RT	RT	RT	RT	RT	RT	RT	RT	RT	RT	RT	RT	RT	RT	RT	RT	RT	RT	RT	RT	RT	RT	RT	RT	RT
		mm	200701_NA_WheatDiurnalPL_002mm.D	Sample		2020-07-01 19:51:39	5.12318	5.47818	5.5744	5.73697	5.873	6.6228	6.6427	6.91807	7.01428	7.1669	7.2034	7.37923	7.42237	7.5219	7.59488	7.73423	7.81053	8.00297	8.25512	9.00492	9.11772	9.33337	9.37982	9.38313	9.41632	9.46275	9.53907	9.75472	10.0135	10.0533	10.1694	10.5808	10.8894	11.0718	11.115	11.2941	11.3273	11.5761	11.7122	11.7686	11.9411	12.0539	12.1468
		2l	200701_NA_WheatDiurnalPL_003.D	Sample		2020-07-01 20:20:33	5.12812	5.48973	5.56937	5.71867	5.88123	6.63435	6.65093	6.91967	7.0192	7.17182	7.205	7.38747	7.42397	7.52682	7.59648	7.73583	7.81545	8.00457	8.2534	9.01647	9.116	9.33165		9.42787	9.41128	9.42787	9.53735	9.753	10.0516	10.0549	10.1677		10.8877	11.0734	11.1133	11.2924	11.372	11.5777	11.7104	11.7735	11.9394	12.0455	12.1418
		43l	200701_NA_WheatDiurnalPL_004.D	Sample		2020-07-01 20:49:40	5.13185	5.49017	5.57312	5.72242	5.88498	6.62815	6.65137	6.93005	7.02295	7.17225	7.19878	7.38458	7.42772	7.52393	7.59692	7.73627	7.81257	8.005	8.25713	9.01358	9.11975	9.33208		9.38517	9.41502	9.4283	9.5411	9.75343	10.052	10.0587	10.1682	10.543	10.8881	11.0739	11.1203	11.2928	11.3658	11.5715	11.7076	11.7739	11.9398	12.0393	12.1422
		50p	200701_NA_WheatDiurnalPL_005.D	Sample		2020-07-01 21:18:36	5.12367	5.49525	5.56823	5.71753	5.88673	6.63323	6.65313	6.9285	7.0214	7.17402	7.20718	7.38635	7.4328	7.52237	7.59537	7.73802	7.81433	8.00677	8.25558	9.01535	9.12152	9.33385		9.38362	9.4201	9.45992	9.53622	9.7552	10.0571	10.0604	10.1732	10.578	10.8865	11.0723	11.1154	11.2979	11.3211	11.5766	11.7193	11.7724	11.9383	12.0477	12.144
		59l	200701_NA_WheatDiurnalPL_006.D	Sample		2020-07-01 21:47:33	5.13855	5.44045	5.56985	5.71252	5.86512	6.61825	6.63483	6.91352	7.01305	7.16235	7.19885	7.378	7.41118	7.52398	7.58702	7.72637	7.81262	8.00173	8.25057	9.007	9.11648	9.33213	9.3819	9.38522	9.41177	9.46152	9.54115	9.75348	10.0023	10.0488	10.1715	10.5763	10.8881	11.0739	11.1204	11.2929	11.3261	11.5716	11.7076	11.7706	11.9432	12.0493	12.1422
		51p	200701_NA_WheatDiurnalPL_007.D	Sample		2020-07-01 22:16:31	5.12417	5.43935	5.56542	5.71472	5.8607	6.6105	6.63373	6.90578	7.00863	7.16125	7.20437	7.3769	7.42002	7.51623	7.58592	7.72857	7.8082	7.9973	8.25277	9.00588	9.1187	9.33103	9.37748	9.3808	9.41728	9.46373	9.53673	9.7557	10.051	10.051	10.1671	10.5785	10.8837	11.0695	11.1159	11.2951	11.3316	11.5738	11.6932	11.7696	11.9388	12.0482	12.1445
		37l	200701_NA_WheatDiurnalPL_008.D	Sample		2020-07-01 22:45:29	5.13595	5.44782	5.56725	5.71987	5.89238	6.63887	6.65878	6.9242	7.02372	7.17302	7.2062	7.38867	7.42517	7.52802	7.59768	7.73703	7.81333	8.00577	8.26123	9.01435	9.1172	9.33285		9.39588	9.41248	9.43238	9.53855	9.7542	10.0428	10.0528	10.1855		10.8856	11.0713	11.1145	11.2903	11.3898	11.5756	11.6984	11.7747	11.9406	12.0501	12.143
		32l	200701_NA_WheatDiurnalPL_009.D	Sample		2020-07-01 23:14:25	5.13147	5.46988	5.5694	5.71538	5.868	6.6178	6.64435	6.9164	7.01262	7.16523	7.1984	7.37757	7.43065	7.52353	7.58658	7.72923	7.81218	8.00128	8.25343	8.99992	9.11603	9.32837		9.4279	9.41795	9.4279	9.53738	9.75303	10.0549	10.0483	10.1644	10.5957	10.8844	11.0702	11.1166	11.2925	11.3721	11.5778	11.7005	11.7669	11.9394	12.0423	12.1418
		12l	200701_NA_WheatDiurnalPL_010.D	Sample		2020-07-01 23:43:24	5.12598	5.44117	5.56723	5.71653	5.86252	6.61232	6.63222	6.91092	7.01045	7.15973	7.19623	7.36875	7.42183	7.52137	7.58773	7.72707	7.81002	8.00243	8.24795	9.01102	9.11718	9.32952	9.37265	9.37928	9.41247	9.42573	9.54187	9.7542	10.0163	10.0594	10.1689		10.8855	11.0746	11.1144	11.2969	11.3666	11.5756	11.7083	11.7747	11.9406	12.0501	12.143
		55p	200701_NA_WheatDiurnalPL_011.D	Sample		2020-07-02 00:12:21	5.12978	5.44828	5.56772	5.72365	5.85968	6.6128	6.62938	6.9114	7.0076	7.16022	7.20335	7.37587	7.41237	7.51522	7.58488	7.72755	7.8105	7.9996	8.25175	9.00818	9.11767	9.33	9.37977	9.38308	9.41627	9.4594	9.5357	9.75467	10.0101	10.0599	10.1694	10.5775	10.886	11.0718	11.1116	11.2941	11.3206	11.5728	11.6823	11.7685	11.9377	12.0505	12.1468
		70p	200701_NA_WheatDiurnalPL_012.D	Sample		2020-07-02 00:41:19	5.12525	5.4902	5.56982	5.71912	5.885	6.62817	6.65138	6.92345	7.01965	7.16895	7.20545	7.38128	7.43105	7.52395	7.59693	7.73628	7.8159	8.00502	8.25717	9.01028	9.11977	9.3321	9.38187	9.38518	9.41837	9.4615	9.54112	9.75677	10.0587	10.0554	10.1682	10.5762	10.8848	11.0739	11.1137	11.2929	11.3194	11.5749	11.7209	11.7739	11.9365	12.0559	12.1455
		53l	200701_NA_WheatDiurnalPL_013.D	Sample		2020-07-02 01:10:24	5.11503	5.44348	5.6127	5.7255	5.85157	6.60468	6.63123	6.90328	7.00613	7.15212	7.19525	7.3744	7.40758	7.51707	7.58342	7.72608	7.80902	7.99813	8.24695	9.00672	9.1162	9.32853	9.37498	9.38162	9.41147	9.45792	9.53755	9.75652	10.0551	10.0551	10.1646	10.5793	10.8879	11.0737	11.1168	11.2959	11.2694	11.5779	11.7007	11.767	11.9396	12.0524	12.1453
		14l	200701_NA_WheatDiurnalPL_014.D	Sample		2020-07-02 01:39:21	5.1089	5.47053	5.57005	5.71935	5.87197	6.62177	6.645	6.91373	7.01658	7.1692	7.20237	7.38153	7.42133	7.52418	7.59055	7.72988	7.81283	8.00525	8.25408	9.01052	9.12	9.33233	9.38543	9.38543	9.41197	9.46505	9.53803	9.75368	10.049	10.0556	10.1684	10.5699	10.885	11.0741	11.1173	11.2931	11.376	11.5751	11.7111	11.7709	11.9401	12.0495	12.1458
		49p	200701_NA_WheatDiurnalPL_015.D	Sample		2020-07-02 02:08:16	5.12375	5.43562	5.61145	5.72425	5.8437	6.60345	6.62003	6.89542	6.99825	7.15418	7.19732	7.3632	7.40633	7.51582	7.57885	7.72152	7.80447	7.99357	8.24572	9.00547	9.11495	9.32728	9.38037	9.3837	9.41023	9.46	9.53962	9.75195	10.0539	10.0638	10.1633	10.5781	10.8833	11.0724	11.1089	11.2914	11.3279	11.5734	11.6928	11.7724	11.945	12.0511	12.1473
		64l	200701_NA_WheatDiurnalPL_016.D	Sample		2020-07-02 02:37:17	5.1378	5.48283	5.5691	5.72835	5.87433	6.62082	6.64403	6.9194	7.01893	7.16492	7.20142	7.38388	7.43033	7.51992	7.5929	7.73225	7.81518	8.00098	8.24982	9.00957	9.11573	9.33138		9.38447	9.411	9.46408	9.53708	9.75605	10.0049	10.0513	10.1641	10.6352	10.8841	11.0732	11.1196	11.2921	11.3054	11.5775	11.7035	11.7666	11.9424	12.0419	12.1415
		13p	200701_NA_WheatDiurnalPL_017.D	Sample		2020-07-02 03:06:15	5.10637	5.47795	5.56752	5.72345	5.87607	6.62587	6.64578	6.91783	7.01737	7.16665	7.20315	7.38232	7.42212	7.52497	7.59133	7.73398	7.8103	8.00272	8.25487	9.00798	9.12078	9.33312	9.38288	9.38288	9.41607	9.46252	9.53882	9.75115	10.0099	10.0497	10.1692	10.5806	10.8858	11.0749	11.1081	11.2906	11.3271	11.5759	11.6887	11.7683	11.9408	12.0503	12.1465
		16p	200701_NA_WheatDiurnalPL_018.D	Sample		2020-07-02 03:35:10	5.1324	5.44427	5.57365	5.72627	5.85233	6.60878	6.62537		7.00027	7.14625	7.19933	7.36853	7.41167	7.50788	7.58418	7.72022	7.80315	7.9989	8.25105	9.00417	9.11365	9.3293	9.37575	9.38238	9.41225	9.46202	9.53832	9.75065	10.0094	10.0526	10.1654	10.5768	10.8787	11.0678	11.1175	11.2901	11.3299	11.5754	11.7081	11.7678	11.9436	12.0465	12.146
		72p	200701_NA_WheatDiurnalPL_019.D	Sample		2020-07-02 04:04:12	5.12795	5.43648	5.61233	5.7185	5.85452	6.60765	6.62423	6.90292	7.00908	7.15507	7.20152	7.37072	7.41385	7.5167	7.58305	7.72903	7.80202	7.99777	8.25323	9.00635	9.11915	9.32817	9.37793	9.38125	9.41775	9.46088	9.53387	9.74952	10.005	10.0514	10.1709	10.579	10.8842	11.0733	11.1164	11.2956	11.2723	11.5742	11.6904	11.77	11.9359	12.042	12.1449
		66l	200701_NA_WheatDiurnalPL_020.D	Sample		2020-07-02 04:33:09	5.15688	5.44885	5.57492	5.71758	5.85028	6.59678	6.62332	6.90532	7.00817	7.15415	7.2006	7.35985	7.39303	7.5191	7.58213	7.7248	7.80773	7.99685	8.249	9.00212	9.11492	9.33057	9.38033	9.38365	9.41352	9.45997	9.53958	9.75192	10.014	10.0505	10.1666	10.5847	10.8866	11.0724	11.1155	11.2947	11.3544	11.5767	11.706	11.7691	11.9383	12.0511	12.144
		56p	200701_NA_WheatDiurnalPL_021.D	Sample		2020-07-02 05:02:07	5.1324	5.46085	5.57365	5.77935	5.88883	6.63863	6.65522	6.92728	7.02017	7.17278	7.20597	7.38512	7.43488	7.52778	7.59413	7.73348	7.8131	8.00553	8.25768	9.00748	9.12028	9.33262	9.37907	9.3857	9.41888	9.46202	9.53832	9.75728	10.0559	10.0559	10.1687	10.5768	10.8886	11.0744	11.1142	11.2934	11.3299	11.5754	11.7114	11.7744	11.9403	12.0498	12.1427
		68l	200701_NA_WheatDiurnalPL_022.D	Sample		2020-07-02 05:31:07	5.1193	5.48757	5.57052	5.71982	5.87907	6.63218	6.65208	6.92415	7.02035	7.17297	7.20283	7.37867	7.4218	7.52465	7.59432	7.73367	7.8166	8.0024	8.25455	9.00435	9.12047	9.3328	9.39252	9.37925	9.41575	9.46552	9.5385	9.75415	10.0527	10.0527	10.1689	10.5471	10.8888	11.0746	11.1177	11.2969	11.3234	11.5756	11.705	11.7713	11.9405	12.0533	12.1429
		22l	200701_NA_WheatDiurnalPL_023.D	Sample		2020-07-02 06:00:04	5.11285	5.43798	5.56737	5.7233	5.8527	6.61245	6.62572	6.90108	7.00725	7.15323	7.19637	7.36557	7.4087	7.51487	7.58785	7.7272	7.80352	7.99925	8.2514	9.01115	9.114	9.32965	9.3761	9.38605	9.4126	9.45905	9.53535	9.75432	10.0529	10.0463	10.169	10.5771	10.8824	11.0715	11.1146	11.2937	11.3933	11.5724	11.6952	11.7682	11.9374	12.0435	12.1431
		6l	200701_NA_WheatDiurnalPL_024.D	Sample		2020-07-02 06:29:00	5.12827	5.4899	5.56622	5.71883	5.88472	6.63452	6.6511	6.91652	7.02268	7.17198	7.20517	7.381	7.43077	7.5303	7.59665	7.736	7.8123	8.00805	8.25357	9.00668	9.11948	9.33182		9.38822	9.41475	9.42803	9.53752	9.75317	10.0086	10.0584	10.1712	10.4864	10.8878	11.0736	11.1167	11.2926	11.3556	11.5779	11.6974	11.767	11.9428	12.0457	12.1419
		39p	200701_NA_WheatDiurnalPL_025.D	Sample		2020-07-02 06:57:59	5.13842	5.47683	5.56642	5.71902	5.87495	6.62477	6.64467	6.91672	7.01625	7.16555	7.20537	7.3812	7.42765	7.52387	7.59022	7.7362	7.8125	8.00493	8.25375	9.00688	9.11968	9.33202		9.38178	9.41827	9.42823	9.53772	9.75337	9.99555	10.0586	10.1714	10.5795	10.888	11.0738	11.1169	11.2928	11.2596	11.5781	11.6942	11.7705	11.943	12.0525	12.1454
		54p	200701_NA_WheatDiurnalPL_026.D	Sample		2020-07-02 07:26:57	5.13322	5.48158	5.56453	5.71713	5.87638	6.62288	6.6461	6.92147	7.01437	7.1703	7.20348	7.37932	7.42577	7.52198	7.59497	7.73763	7.81062	8.00305	8.25518	9.00832	9.12112	9.33345	9.3799	9.38322	9.41638	9.46283	9.53915	9.7548	10.0567	10.0534	10.1629	10.5743	10.8861	11.0719	11.1117	11.2942	11.2644	11.5729	11.7089	11.7753	11.9412	12.0473	12.1435
		36l	200701_NA_WheatDiurnalPL_027.D	Sample		2020-07-02 07:55:53	5.1327	5.44788	5.56732	5.71662	5.8626	6.6124	6.63893	6.90768	7.01385	7.16313	7.19963	7.37547	7.4186	7.51813	7.5878	7.73047	7.8101	7.9992	8.25467	9.0111	9.11727	9.3296	9.37605	9.38268	9.41587	9.459	9.53862	9.75427	9.99647	10.0529	10.169	10.5738	10.8856	11.0714	11.1179	11.297	11.3667	11.5757	11.7051	11.7748	11.9373	12.0501	12.143
		61p	200701_NA_WheatDiurnalPL_028.D	Sample		2020-07-02 08:24:53	5.13987	5.43845	5.60435	5.71715	5.85648	6.60962	6.62952	6.90488	7.00773	7.16035	7.20017	7.37268	7.41582	7.51535	7.5817	7.731	7.81062	7.99642	8.24857	9.00832	9.1178	9.33013	9.3799	9.38653	9.4164	9.42635	9.53252	9.75148	10.0468	10.0401	10.1596	10.5842	10.8828	11.0753	11.1084	11.2942	11.3042	11.5795	11.7156	11.772	11.9378	12.0473	12.1435
		49l	200701_NA_WheatDiurnalPL_029.D	Sample		2020-07-02 08:53:47	5.12797	5.46305	5.5659	5.71852	5.86782	6.62093	6.64415	6.91288	7.01242	7.16835	7.19822	7.38068	7.4205	7.52003	7.5897	7.72905	7.80867	8.0011	8.24993	9.00637	9.11585	9.32818		9.37795	9.41445	9.42772	9.5372	9.75285	10.0382	10.0581	10.1676	10.5856	10.8875	11.0733	11.1164	11.2956	11.3686	11.5743	11.707	11.7634	11.9392	12.0388	12.1449
		35p	200701_NA_WheatDiurnalPL_030.D	Sample		2020-07-02 09:22:45	5.11985	5.43835	5.57105	5.7303	5.84642	6.59955	6.62277	6.89813	7.00098	7.15028	7.20005	7.36593	7.40907	7.51523	7.58158	7.72093	7.80387	7.99962	8.24513	9.0082	9.11768	9.33002	9.37978	9.3831	9.41628	9.45942	9.53903	9.75137	10.0101	10.05	10.1694	10.5742	10.8827	11.0685	11.1183	11.2908	11.324	11.5794	11.7155	11.7619	11.9411	12.0472	12.1434
		3p	200701_NA_WheatDiurnalPL_031.D	Sample		2020-07-02 09:51:45	5.12728	5.4856	5.63822		5.87377	6.6302	6.63685	6.90558	7.03497		7.20748	7.33357		7.53262	7.5857	7.70847	7.88098		8.21938	8.95592	9.18153	9.33082	9.33415	9.38723	9.3441	9.46685	9.53652	9.75217	10.0541	10.0541	10.1437	10.6347	10.8835	11.0726	11.0793	11.3148	11.3314	11.5736	11.6134	11.7461	11.9419	12.1476	12.1442
		19l	200701_NA_WheatDiurnalPL_032.D	Sample		2020-07-02 10:20:41	5.13673	5.46187	5.57135	5.72397	5.86662	6.61643	6.63633	6.91502	7.01123	7.16717	7.19703	7.37618	7.41932	7.51885	7.58852	7.72787	7.8108	7.99992	8.25207	9.0085	9.11798	9.33032		9.3834	9.41327	9.4597	9.5327	9.75498	10.0204	10.0569	10.1631	10.5778	10.8863	11.0721	11.1152	11.2944	11.374	11.5764	11.6992	11.7655	11.9413	12.0376	12.1371
		24p	200701_NA_WheatDiurnalPL_033.D	Sample		2020-07-02 10:49:37	5.14427	5.46277	5.57225	5.71823	5.86422	6.61402	6.63392	6.91593	7.01215	7.16143	7.20125	7.37377	7.42022	7.52307	7.5861	7.72877	7.8084	8.00082	8.24965	9.01272	9.11888	9.33122	9.37435	9.38098	9.41748	9.46062	9.54023	9.75257	10.0512	10.0545	10.1673	10.5754	10.8872	11.073	11.1161	11.2887	11.3252	11.574	11.7233	11.7664	11.939	12.0451	12.1447
		54l	200701_NA_WheatDiurnalPL_034.D	Sample		2020-07-02 11:18:40	5.13008	5.44195	5.60452	5.72065	5.8633	6.6131	6.63302	6.91502	7.01123	7.16053	7.19702	7.37618	7.39277	7.51885	7.58852	7.72785	7.8108	7.99992	8.25537	9.00187	9.11798	9.33032	9.37677	9.37677	9.41657	9.42985	9.5327	9.75167	10.0569	10.0536	10.1664	10.591	10.8863	11.0721	11.1186	11.2944	11.3077	11.5731	11.7091	11.7688	11.9413	12.0442	12.1404
		72l	200701_NA_WheatDiurnalPL_035.D	Sample		2020-07-02 11:47:35	5.13727	5.46572	5.56857	5.71455	5.87048	6.61697	6.63687	6.91223	7.01508	7.16438	7.20088	7.38335	7.42317	7.51938	7.58905	7.73172	7.80802	8.00045	8.24928	9.00903	9.11188	9.33085		9.38062	9.41048	9.46025	9.53655	9.75552	10.0508	10.0541	10.1537	10.502	10.8869	11.0726	11.1125	11.2949	11.3845	11.577	11.6997	11.7727	11.9386	12.0447	12.141
		4p	200701_NA_WheatDiurnalPL_036.D	Sample		2020-07-02 12:16:30	5.14207	5.49043	5.5601	5.72932	5.87528	6.64832	6.64832	6.92368	7.02985	7.11943	7.19573	7.3948	7.40475	7.55073	7.59718		7.7896			8.94085	9.18305	9.33235	9.34893	9.3788	9.36552	9.475	9.55463		10.0457		10.2182	10.5002	10.885	11.0708		11.3163		11.5552	11.8007	11.7775	11.9367		12.1425
		48l	200701_NA_WheatDiurnalPL_037.D	Sample		2020-07-02 12:45:30	5.14492	5.43688	5.56627	5.71888	5.85823	6.61135	6.63125	6.90663	7.00948	7.16542	7.19195	7.37775	7.42087	7.51708	7.58675	7.72278	7.80905	7.99815	8.2503	9.00673	9.1129	9.33187	9.40155	9.38495	9.4115	9.46458	9.53425	9.75322	10.0087	10.0551	10.1679	10.6026	10.8879	11.0703	11.1135	11.2927	11.2628	11.578	11.7007	11.7704	11.9396	12.0458	12.142
		18l	200701_NA_WheatDiurnalPL_038.D	Sample		2020-07-02 13:14:28	5.1155			5.716	5.84207				7.07627	7.18907	7.1957	7.44453	7.40472	7.53078		7.72322	7.81612	7.94218	8.24742		9.12328	9.32898	9.36548	9.31903	9.47828	9.44842	9.4617	9.7437	10.029	10.0191	10.1451		10.8949	11.0708	11.1205	11.2533		11.5021	11.7609	11.8106		12.0329	12.1457
		17l	200701_NA_WheatDiurnalPL_039.D	Sample		2020-07-02 13:43:22	5.13767	5.49267	5.56565	5.71495	5.88747	6.63063	6.65387	6.9226	7.01882	7.17475	7.20128	7.38377		7.5231	7.5961	7.73543	7.81175	8.00417	8.253	8.95303	9.11893	9.33127	9.38102	9.42083	9.41752	9.43078	9.54028	9.75593	9.99148	10.0578	10.164	10.4825	10.8873	11.0731	11.1162	11.2953	11.3849	11.5773	11.7001	11.7665	11.939	12.0418	12.1447
		47l	200701_NA_WheatDiurnalPL_040.D	Sample		2020-07-02 14:12:23	5.13117	5.48285	5.56578	5.7184	5.87765	6.62745	6.64737	6.91278	7.01895	7.16823	7.1981	7.3839	7.4237	7.52323	7.59623	7.73225	7.81188	8.0043	8.25645	9.00957	9.11905	9.33138	9.37783	9.38447	9.41433	9.4276	9.53377	9.75273	10.0447	10.0646	10.1708	10.5556	10.8874	11.0699	11.1163	11.2955	11.2656	11.5775	11.7002	11.7732	11.9424	12.0486	12.1415
		3l	200701_NA_WheatDiurnalPL_041.D	Sample		2020-07-02 14:41:19	5.13203	5.48038	5.57328	5.73253	5.8752	6.625	6.64822	6.91363	7.0198	7.16578	7.19897	7.38143	7.41462	7.5241	7.59377	7.7298	7.81273	8.00185	8.254	9.0038	9.1166	9.33225	9.38533	9.38202	9.4152	9.46497	9.54127	9.7536	10.0555	10.0522	10.1683	10.5996	10.8882	11.074	11.1139	11.2897		11.5784	11.7077	11.7675	11.9367	12.0461	12.1424
		5p	200701_NA_WheatDiurnalPL_042.D	Sample		2020-07-02 15:10:16	5.12085	5.44598	5.62515	5.728	5.84743	6.60387	6.62378	6.89583	7.00532	7.15462	7.19773	7.37027	7.40675	7.51292	7.5826	7.72525	7.8082	7.99732	8.24613	9.00922	9.11538	9.33103	9.37417	9.3808	9.41397	9.46042	9.54005	9.75238	10.0078	10.0609	10.1638	10.5785	10.887	11.0728	11.1126	11.2918	11.3216	11.5738	11.7132	11.7696	11.9388	12.0482	12.1411
		58p	200701_NA_WheatDiurnalPL_043.D	Sample		2020-07-02 15:39:19	5.12395	5.43913	5.57515	5.73108	5.85717	6.6136	6.63018	6.90555	7.0084	7.1577	7.20083	7.37667	7.40653	7.5127	7.58568	7.72835	7.80797	8.0004	8.25255	9.00567	9.11515	9.3308	9.37725	9.38388	9.41375	9.4602	9.54313	9.75215	10.0076	10.0541	10.1669	10.5749	10.8868	11.0726	11.1124	11.2949	11.3247	11.5802	11.7096	11.7693	11.9385	12.048	12.1442
		60p	200701_NA_WheatDiurnalPL_044.D	Sample		2020-07-02 16:08:16	5.13032	5.45213	5.56825	5.72418	5.86353	6.61997	6.63655	6.91193	7.00813	7.16075	7.20057	7.3764	7.41953	7.51575	7.58873	7.72808	7.8077	8.00013	8.25228	9.00872	9.11488	9.33053	9.37367	9.38362	9.41348	9.45993	9.53623	9.7552	10.0173	10.0505	10.1666	10.5747	10.8865	11.0723	11.1121	11.2946	11.3212	11.5733	11.716	11.7624	11.9383	12.0511	12.144
		56l	200701_NA_WheatDiurnalPL_045.D	Sample		2020-07-02 16:37:13	5.12243	5.43428	5.57032	5.73288	5.85895	6.6154	6.6353	6.91398	7.0102	7.16282	7.19932	7.37515	7.41828	7.52113	7.58748	7.72683	7.80977	7.99888	8.25103	9.00415	9.11695	9.3326	9.37905	9.38237	9.41223	9.462	9.53498	9.75395	10.0061	10.0559	10.1687	10.5768	10.8853	11.0711	11.1175	11.2934	11.3232	11.5787	11.7081	11.7711	11.9403	12.0465	12.1394
		7l	200701_NA_WheatDiurnalPL_046.D	Sample		2020-07-02 17:06:18	5.11507	5.44353	5.57292	5.73217	5.85492	6.618	6.62795	6.90332	7.00617	7.15215	7.19197	7.37112	7.41425	7.51047	7.58677	7.72943	7.80573	7.99817	8.25032	9.00343	9.11623	9.33188	9.37833	9.38165	9.41152	9.45795	9.5409	9.75323	10.0551	10.0551	10.1679		10.8846	11.0704	11.1168	11.2927	11.3225	11.5747	11.7074	11.7704	11.9429	12.0458	12.142
		18p	200701_NA_WheatDiurnalPL_047.D	Sample		2020-07-02 17:35:14	5.13642	5.46818	5.57103	5.73028	5.8663	6.62607	6.63933	6.91138	7.01092	7.16353	7.20335	7.37587	7.42563	7.51522	7.59152	7.72755	7.80717	8.00292	8.25505	9.00818	9.11767	9.33332	9.38308	9.38308	9.41625	9.45938	9.54233	9.75135	10.0101	10.0499	10.1661	10.5741	10.886	11.0685	11.1083	11.2908	11.3239	11.5794	11.7154	11.7718	11.9377	12.0472	12.1467
		45p	200701_NA_WheatDiurnalPL_048.D	Sample		2020-07-02 18:04:11	5.10275	5.45442	5.57718	5.73312	5.8625	6.62225	6.63885	6.90758	7.01043	7.15973	7.19953	7.37538	7.41518	7.51472	7.58772	7.72705	7.81332	7.9991	8.25125	9.00437	9.11387	9.32952	9.37263	9.3826	9.41245	9.46222	9.5352	9.75418	10.013	10.0495	10.1689	10.577	10.8855	11.0713	11.1111	11.2936	11.3201	11.5756	11.7183	11.7713	11.9372	12.05	12.1429
		55l	200701_NA_WheatDiurnalPL_049.D	Sample		2020-07-02 18:33:11	5.13207	5.4373	5.57665	5.72927	5.85865	6.61177	6.63168	6.90705	7.00658	7.1592	7.19568	7.37485	7.41467	7.51752	7.58718	7.72985	7.80947	7.99858	8.25072	9.00385	9.11665	9.32898	9.37875	9.37875	9.41192	9.46168	9.54132	9.75365	9.99915	10.0522	10.1684	10.5831	10.885	11.0741	11.1139	11.2931	11.3528	11.5751	11.7144	11.7675	11.94	12.0429	12.1424
		9l	200701_NA_WheatDiurnalPL_050.D	Sample		2020-07-02 19:02:11	5.13463	5.47305	5.56925	5.71855	5.87448	6.61433	6.6442	6.91957	7.01578	7.16508	7.20157	7.37742	7.42718	7.52007	7.59307	7.7324	7.81203	8.00113	8.2566	9.0064	9.11588	9.33155	9.37798	9.3813	9.41448	9.45762	9.53392	9.75622	10.0084	10.0515	10.1676	10.5823	10.8875	11.0733	11.1165	11.2923	11.3387	11.5743	11.7037	11.7701	11.9393	12.0421	12.145
		52p	200701_NA_WheatDiurnalPL_051.D	Sample		2020-07-02 19:31:12	5.11357	5.45528	5.56145	5.76052	5.86668	6.6198	6.63972	6.90845	7.01462	7.16723	7.20372	7.37957	7.41937	7.5189	7.5919	7.72792	7.80755	7.99997	8.25543	9.00855	9.11805	9.3337	9.37682	9.38347	9.41663	9.46308	9.53275	9.75173	10.0172	10.057	10.1698	10.5778	10.8864	11.0722	11.1087	11.2912	11.3243	11.5765	11.7191	11.7689	11.9414	12.0443	12.1438
		10p	200701_NA_WheatDiurnalPL_052.D	Sample		2020-07-02 20:00:08	5.12695	5.4355	5.57152	5.72413	5.84357	6.60333	6.62323	6.8986	6.99813	7.14743	7.1972	7.36308	7.40953	7.50907	7.57873	7.71808	7.80102	7.99677	8.2456	9.00535	9.11483	9.33048	9.38025	9.38357	9.41343	9.45988	9.5395	9.75183	10.0106	10.0538	10.1666	10.5779	10.8865	11.0723	11.1154	11.2912	11.3244	11.5766	11.7159	11.7723	11.9349	12.0477	12.1439
		4l	200701_NA_WheatDiurnalPL_053.D	Sample		2020-07-02 20:29:05	5.12942	5.47445	5.57067	5.76973	5.86927	6.6257	6.64562	6.91767	7.0172	7.16317	7.19303	7.38215	7.41863	7.51817	7.59115	7.7305	7.80682	8.00255	8.24807	9.00782	9.1173	9.32963	9.3794	9.38272	9.41258	9.45903	9.53865	9.75762	10.0529	10.0529	10.169	10.5771	10.8857	11.0747	11.1179	11.2937	11.3734	11.5757	11.7118	11.7715	11.9374	12.0435	12.1431
		50l	200701_NA_WheatDiurnalPL_054.D	Sample		2020-07-02 20:58:08	5.13183	5.4802	5.5731	5.72903	5.875	6.62148	6.64803	6.9234	7.01962	7.16892	7.19877	7.37793	7.42107	7.5239	7.59358	7.7296	7.81255	8.00498	8.25712	9.00693	9.11642	9.33207	9.37518	9.38515	9.415	9.46477	9.54108	9.75342	10.052	10.0553	10.1715	10.5762	10.8848	11.0739	11.117	11.2928	11.3127	11.5782	11.7075	11.7639	11.9398	12.0459	12.1388
		32p	200701_NA_WheatDiurnalPL_055.D	Sample		2020-07-02 21:27:06	5.1299	5.465	5.56783	5.72708	5.86643	6.62287	6.63615	6.91483	7.01105	7.16035	7.20347	7.376	7.4158	7.52197	7.59165	7.72767	7.8073	8.00303	8.25187	9.00498	9.1178	9.33013	9.37657	9.38322	9.41638	9.46283	9.53915	9.7548	10.0136	10.0567	10.1662	10.5776	10.8861	11.0719	11.1117	11.2942	11.3241	11.5795	11.7189	11.7653	11.9412	12.044	12.1469
		61l	200701_NA_WheatDiurnalPL_056.D	Sample		2020-07-02 21:56:01	5.12568	5.43092	5.57025	5.7295	5.84562	6.59875	6.62197	6.90397	7.0035	7.14617	7.19593	7.36845	7.4713	7.51112	7.58078	7.72345	7.8064	7.9955	8.25097	9.0074	9.11357	9.32922	9.3823	9.37898	9.41217	9.45862	9.53492	9.75057	10.0558	10.0591	10.1686	10.58	10.8852	11.071	11.1142	11.29	11.3364	11.572	11.7014	11.7711	11.9403	12.0531	12.1393
		57p	200701_NA_WheatDiurnalPL_057.D	Sample		2020-07-02 22:25:03	5.13223	5.48392	5.57348	5.72942	5.87872	6.63183	6.64843	6.91717	7.0167	7.16598	7.2058	7.38165	7.42477	7.52762	7.59398	7.73663	7.81295	8.00537	8.2542	9.00732	9.12012	9.33245	9.3789	9.38222	9.4154	9.46517	9.54147	9.75048	10.0126	10.0524	10.1685	10.5766	10.8851	11.0709	11.1141	11.2932	11.3164	11.5752	11.7179	11.7676	11.9402	12.0464	12.1492
		66p	200701_NA_WheatDiurnalPL_058.D	Sample		2020-07-02 22:53:59	5.13232	5.49393	5.57357	5.73613	5.88543	6.63855	6.65513	6.9272	7.0234	7.1727	7.20257	7.38172	7.43148	7.5277	7.59405	7.73672	7.81302	8.00545	8.25428	9.0074	9.11688	9.33253	9.37898	9.3823	9.41548	9.46192	9.53823	9.75388	10.0093	10.0492	10.1653	10.5767	10.8852	11.0677	11.1075	11.2933	11.3232	11.5786	11.708	11.7644	11.9369	12.0497	12.1426
		60l	200701_NA_WheatDiurnalPL_059.D	Sample		2020-07-02 23:22:56	5.12925	5.47097	5.5705	5.72643	5.8691	6.6189	6.64213	6.91087	7.01372	7.15968	7.1995	7.37533	7.4251	7.52132	7.591	7.73033	7.81328	8.00238	8.25122	9.00765	9.11713	9.33278	9.38255	9.38255	9.41242	9.46218	9.54512	9.75413	10.0063	10.0527	10.1655	10.5802	10.8855	11.0713	11.1144	11.2936	11.3699	11.5756	11.6983	11.7746	11.9372	12.0434	12.1429
		22p	200701_NA_WheatDiurnalPL_060.D	Sample		2020-07-02 23:51:59	5.13208	5.44063	5.57667	5.72597	5.84872	6.61178	6.62175	6.90375	7.00328	7.14927	7.19903	7.36823	7.40472	7.51088	7.58388	7.72653	7.80948	7.9986	8.25073	9.00387	9.11335	9.329	9.37877	9.38208	9.41525	9.45507	9.5347	9.75367	10.0124	10.0523	10.1684	10.5798	10.885	11.0708	11.1139	11.2931	11.3263	11.5784	11.7144	11.7708	11.94	12.0462	12.1491
		58l	200701_NA_WheatDiurnalPL_061.D	Sample		2020-07-03 00:20:59	5.12407	5.44588	5.62503	5.72788	5.844	6.60708	6.62367	6.90235	6.99525	7.14455	7.19432	7.3602	7.40002	7.50618	7.57917	7.72515	7.8081	7.9972	8.24935	9.00578	9.11195	9.3276		9.38068	9.41055	9.457	9.5333	9.74895	10.0144	10.0509	10.167	10.5784	10.8836	11.0694	11.1159	11.2917	11.3216	11.5737	11.6965	11.7694	11.9387	12.0448	12.1377
		5l	200701_NA_WheatDiurnalPL_062.D	Sample		2020-07-03 00:49:56	5.12577	5.4343	5.57033	5.72627	5.85233	6.60878	6.62537	6.90405	7.00358	7.15288	7.19602	7.37185	7.40503	7.51783	7.5875	7.72685	7.80978	7.99558	8.25105	9.00748	9.11365	9.3293	9.37907	9.38238	9.41225	9.46202	9.535	9.75397	10.0493	10.0857	10.1687	10.5734	10.8853	11.0678	11.1142	11.2934	11.3332	11.5754	11.7214	11.7711	11.937	12.0498	12.1394
		41p	200701_NA_WheatDiurnalPL_063.D	Sample		2020-07-03 01:18:53	5.12553	5.44072	5.63313	5.72935	5.85542	6.61518	6.62513	6.91045	7.00667	7.15597	7.1991	7.3683	7.40812	7.51428	7.58395	7.7233	7.80623	7.99867	8.2475	9.00725	9.11673	9.32907	9.37883	9.38215	9.41533	9.46178	9.52482	9.75042	10.0125	10.0523	10.1651	10.5732	10.8851	11.0709	11.1107	11.2932	11.3263	11.5785	11.7211	11.7709	11.9434	12.0463	12.1425
		70l	200701_NA_WheatDiurnalPL_064.D	Sample		2020-07-03 01:47:50	5.12435	5.43953	5.5656	5.72153	5.85423	6.61068	6.6339	6.91592	7.00548	7.15478	7.1946	7.36712	7.4003	7.51642	7.58608	7.72875	7.81168	7.99748	8.25295	9.00607	9.11223	9.3312	9.37433	9.38097	9.41415	9.45728	9.5369	9.75255	9.9682	10.0511	10.1639	10.5687	10.8839	11.0697	11.1161	11.292		11.574	11.7	11.7697	11.9389	12.0451	12.138
		38p	200701_NA_WheatDiurnalPL_065.D	Sample		2020-07-03 02:16:52	5.12742	5.46582	5.5753	5.73123	5.86727	6.62038	6.6403	6.91567	7.01188	7.1645	7.2043	7.37683	7.41995	7.51948	7.59248	7.73182	7.80482	8.00387	8.2527	9.00582	9.11862	9.33095	9.38737	9.38403	9.4139	9.46035	9.53665	9.7523	10.0111	10.0575	10.167	10.5784	10.887	11.0694	11.1126	11.2917	11.3216	11.5837	11.723	11.7728	11.9387	12.0482	12.1477
		48p	200701_NA_WheatDiurnalPL_066.D	Sample		2020-07-03 02:45:49	5.1341	5.44265	5.57203	5.76447	5.85073	6.6138	6.62707	6.90908	7.00197	7.15458	7.19772	7.3636	7.40673	7.5129	7.58257	7.72523	7.80487	8.0006	8.24943	9.00918	9.11535	9.32768	9.38077	9.3841	9.41727	9.4604	9.53338	9.75568	10.0111	10.0476	10.1671	10.5785	10.887	11.0728	11.1126	11.2918	11.3249	11.5771	11.7165	11.7729	11.9387	12.0482	12.1411
		20p	200701_NA_WheatDiurnalPL_067.D	Sample		2020-07-03 03:14:47	5.12908	5.46417	5.57365	5.72295	5.85897	6.62205	6.63532	6.91068	7.0069	7.15952	7.20265	7.37517	7.41498	7.51452	7.5875	7.72353	7.80978	7.9989	8.25105	9.00085	9.11697	9.3293	9.38238	9.38238	9.41225	9.4587	9.53832	9.75065	10.0094	10.0526	10.1687	10.5768	10.8853	11.0744	11.1076	11.2934	11.3266	11.5754	11.6816	11.7678	11.9403	12.0432	12.146
		40l	200701_NA_WheatDiurnalPL_068.D	Sample		2020-07-03 03:43:48	5.12365	5.46538	5.57487	5.72748	5.87013	6.61995	6.64317	6.9119	7.01143	7.16073	7.20055	7.37307	7.41952	7.51572	7.59203	7.72473	7.80768	8.00343	8.25557	9.01202	9.11818	9.33052	9.3836	9.3836	9.41345	9.4599	9.53622	9.75187	10.0073	10.0571	10.1699	10.578	10.8832	11.069	11.1154	11.2913	11.3245	11.5766	11.7027	11.7657	11.9382	12.0477	12.1406
		33l	200701_NA_WheatDiurnalPL_069.D	Sample		2020-07-03 04:12:45	5.1255	5.44068	5.6298	5.726	5.85208	6.59857	6.63175	6.90712	7.00665	7.15927	7.19575	7.36495	7.39813	7.51425	7.58725	7.72658	7.80953	7.99532	8.25078	9.0039	9.1134	9.32905	9.37548	9.37882	9.40867	9.45843	9.53473	9.7504	9.9959	10.049	10.1618	10.5765	10.885	11.0709	11.1173	11.2898	11.3263	11.5751	11.7079	11.7643	11.9368	12.0396	12.1392
		33p	200701_NA_WheatDiurnalPL_070.D	Sample		2020-07-03 04:41:45	5.13035	5.4754	5.57493	5.73085	5.8702	6.62332	6.63992	6.92192	7.0115	7.16412	7.2006	7.37977	7.41957	7.52242	7.58878	7.73143	7.80775	8.00017	8.25563	9.00543	9.11823	9.33058	9.37702	9.38033	9.41352	9.45997	9.53295	9.75192	10.0107	10.0572	10.1633	10.578	10.8866	11.0724	11.1122	11.288	11.3278	11.5733	11.7094	11.7691	11.9383	12.0445	12.1407
		24l	200701_NA_WheatDiurnalPL_071.D	Sample		2020-07-03 05:10:44	5.1353	5.48365	5.57655	5.73248	5.88178	6.62827	6.64817	6.92022	7.01975	7.16905	7.20555	7.3847	7.42452	7.52073	7.59372	7.73307	7.81268	8.00512	8.25395	9.00707	9.11655	9.3322	9.37865	9.38528	9.41515	9.45827	9.53458	9.75023	9.99575	10.0555	10.1716	10.5763	10.8849	11.074	11.1138	11.293	11.3427	11.575	11.7011	11.7641	11.9399	12.0461	12.1423
		36p	200701_NA_WheatDiurnalPL_072.D	Sample		2020-07-03 05:39:41	5.12577	5.4343	5.6002	5.72627	5.8457	6.59882	6.61873	6.8941	7.00027	7.14625	7.19933	7.36853	7.40172	7.50788	7.58087	7.72353	7.80315	7.9989	8.24773	9.00417	9.11697	9.3293	9.37243	9.38238	9.41557	9.4587	9.54163	9.75065	10.0128	10.0559	10.1654	10.5768	10.8853	11.0711	11.1142	11.2934	11.3166	11.5721	11.6882	11.7711	11.937	12.0498	12.146
		10l	200701_NA_WheatDiurnalPL_073.D	Sample		2020-07-03 06:08:41	5.11912	5.48075	5.57365		5.87557	6.61542	6.64527	6.92065	7.01685	7.16947	7.20265	7.38512	7.42162	7.52447	7.59413	7.73017	7.81642	8.00222	8.25437	9.0108	9.11697	9.33262	9.3857	9.3857	9.41225	9.46533	9.54495	9.75397	9.9862	10.0526	10.1654	10.5734	10.8853	11.0711	11.1142	11.2934	11.3266	11.5754	11.6915	11.7711	11.937	12.0498	12.1427
		43p	200701_NA_WheatDiurnalPL_074.D	Sample		2020-07-03 06:37:38	5.1052	5.46683	5.573	5.72893	5.86495	6.6214	6.63467	6.91003	7.01288	7.1655	7.202	7.37783	7.42097	7.51718	7.59017	7.73283	7.80913	8.00157	8.2537	9.00352	9.11632	9.33197	9.37842	9.38173	9.4149	9.46467	9.53435	9.75663	10.0121	10.0519	10.168	10.5761	10.8847	11.0704	11.1103	11.2927	11.3193	11.5747	11.7174	11.7705	11.9364	12.0458	12.1421
		13l	200701_NA_WheatDiurnalPL_075.D	Sample		2020-07-03 07:06:37	5.1328	5.47785	5.57405	5.77312	5.87265	6.62245	6.64568	6.91773	7.01727	7.16655	7.20305	7.37557	7.4187	7.52155	7.59455	7.72725	7.81352	8.00593	8.25477	9.00457	9.11737	9.33302	9.38278	9.38278	9.40933	9.46242	9.5354	9.75437	10.0463	10.053	10.1658	10.5772	10.8857	11.0715	11.1146	11.2905	11.3369	11.5758	11.7118	11.7715	11.9374	12.0436	12.1398
		37p	200701_NA_WheatDiurnalPL_076.D	Sample		2020-07-03 07:35:46	5.12812	5.43998	5.576	5.73525	5.85468	6.60782	6.63103	6.9064	7.00925	7.15523	7.19837	7.37088	7.41402	7.51355	7.58322	7.72257	7.80218	7.99793	8.25008	9.00983	9.116	9.32833	9.37478	9.38142	9.4146	9.45773	9.53072	9.753	10.0118	10.0483	10.1677	10.5758	10.8843	11.0701	11.1166	11.2891	11.3223	11.5744	11.6939	11.7735	11.9394	12.0489	12.1451
		17p	200701_NA_WheatDiurnalPL_077.D	Sample		2020-07-03 08:04:42	5.10065	5.4855	5.57508	5.73433	5.877	6.6268	6.6467	6.91875	7.01828	7.16758	7.20408	7.38323	7.42305	7.52258	7.59225	7.73492	7.81122	8.00365	8.25248	9.00892	9.1184	9.33073	9.3805	9.38382	9.417	9.46012	9.54307	9.75208	10.0109	10.054	10.1668	10.5815	10.8867	11.0725	11.1123	11.2915	11.318	11.5768	11.6896	11.7692	11.9418	12.0479	12.1441
		7p	200701_NA_WheatDiurnalPL_078.D	Sample		2020-07-03 08:33:40	5.13655	5.43847	5.56787	5.72048	5.85318	6.59967	6.62953	6.90158	7.00443	7.15042	7.20018	7.36607	7.41252	7.51203	7.58503	7.72768	7.804	7.99643	8.24525	9.00502	9.1145	9.33015	9.36663	9.3766	9.41308	9.45953	9.53585	9.7515	9.9771	10.0567	10.1662	10.5743	10.8828	11.0719	11.1084	11.2942		11.5762	11.7189	11.772	11.9379	12.044	12.1436
		51l	200701_NA_WheatDiurnalPL_079.D	Sample		2020-07-03 09:02:42	5.12605	5.45118	5.57062	5.72987	5.85927	6.61238	6.6323	6.91098	7.0072	7.15648	7.19298	7.36882	7.41195	7.52143	7.59112	7.72713	7.81008	8.0025	8.25133	9.00777	9.11725	9.32958	9.38267	9.38267	9.41253	9.45898	9.5386	9.75093	10.013	10.0495	10.169	10.577	10.8856	11.0714	11.1178	11.2904	11.3136	11.5757	11.7018	11.7714	11.9373	12.0501	12.1397
		53p	200701_NA_WheatDiurnalPL_080.D	Sample		2020-07-03 09:31:40	5.11998	5.43517	5.57452	5.72713	5.84988	6.603	6.62292	6.89497	7.00445	7.15375	7.2002	7.36608	7.40588	7.51205	7.58505	7.72438	7.81065	7.99977	8.24858	9.00172	9.11452	9.33017	9.37662	9.38325	9.4131	9.45955	9.53587	9.75152	10.007	10.0534	10.1662	10.5776	10.8862	11.072	11.1118	11.2942	11.3274	11.5696	11.7123	11.7687	11.9379	12.0441	12.1403
		59p	200701_NA_WheatDiurnalPL_081.D	Sample		2020-07-03 10:00:37	5.12808	5.4665	5.58593	5.75182	5.8613	6.61775	6.63765	6.90307	7.00923	7.16517	7.20167	7.3775	7.414	7.51352	7.58983	7.72918	7.81212	8.00123	8.25337	9.0065	9.11598	9.33163	9.3814	9.38472	9.41457	9.4577	9.53733	9.74967	10.0118	10.0516	10.171	10.5758	10.8843	11.0734	11.1099	11.2924	11.3256	11.5744	11.6872	11.7701	11.936	12.0488	12.145
		6p	200701_NA_WheatDiurnalPL_082.D	Sample		2020-07-03 10:29:40	5.11993	5.46828	5.58108	5.74367	5.86642	6.62617	6.63943	6.91482	7.01435	7.16695	7.20013	7.37597	7.42242	7.51863	7.59162	7.73097	7.80728	8.00302	8.25517	9.00828	9.11777	9.33342	9.37987	9.38318	9.41305	9.4595	9.54243	9.75145	10.0102	10.0567	10.1695	10.5776	10.8861	11.0719	11.1117	11.2942	11.324	11.5696	11.689	11.7686	11.9412	12.0473	12.1435
		2p	200701_NA_WheatDiurnalPL_083.D	Sample		2020-07-03 10:58:39	5.12113	5.44297	5.5823	5.74487	5.84772	6.6108	6.62407	6.89943	7.00892	7.15158	7.19803	7.36723	7.40373	7.51322	7.57625	7.72887	7.80517	7.9976	8.24975	9.00287	9.11235	9.328	9.37445	9.3844	9.41095	9.45407	9.5337	9.75267	10.0114	10.0446	10.1674	10.5755	10.884	11.0698	11.1163	11.2921	11.3219	11.5741	11.7167	11.7665	11.9423	12.0452	12.1414
		19p	200701_NA_WheatDiurnalPL_084.D	Sample		2020-07-03 11:27:40	5.09902	5.48055	5.57677	5.73933	5.87537	6.62517	6.64838	6.91713	7.01665	7.16927	7.20245	7.38492	7.42473	7.52427	7.59393	7.73328	7.8129	8.00533	8.25417	9.00728	9.12008	9.33242	9.3855	9.3855	9.41537	9.46182	9.5348	9.75377	10.0125	10.059	10.1685	10.5766	10.8851	11.0742	11.1074	11.2932	11.3231	11.5785	11.7179	11.7643	11.9368	12.043	12.1425
		1l	200701_NA_WheatDiurnalPL_085.D	Sample		2020-07-03 11:56:40	5.09468	5.48617	5.58238	5.74163	5.87433	6.62745	6.64737	6.92273	7.01895	7.16825	7.20142	7.37727	7.42703	7.52323	7.59292	7.73225	7.81188	8.00098	8.25313	9.00625	9.11907	9.32807	9.37452	9.38115	9.41102	9.46078	9.5404	9.75607	10.0148	10.048	10.1641	10.5755	10.8874	11.0699	11.1163	11.2922	11.3552	11.5808	11.6969	11.7633	11.9358	12.042	12.1415
		16l	200701_NA_WheatDiurnalPL_086.D	Sample		2020-07-03 12:25:37	5.09405	5.4424	5.57512	5.73768	5.8538	6.61023	6.63015	6.90883	7.00505	7.15102	7.19747	7.37332	7.40317	7.50933	7.58565	7.72167	7.81125	8.00035	8.24587	9.0023	9.11512	9.33077	9.38053	9.38385	9.4137	9.46015	9.5431	9.75212	10.0076	10.0573	10.1668	10.5749	10.8868	11.0726	11.1157	11.2949	11.3247	11.5735	11.6996	11.7693	11.9385	12.0447	12.1409
		40p	200701_NA_WheatDiurnalPL_087.D	Sample		2020-07-03 12:54:43	5.12215	5.45392	5.58662	5.75252	5.85535	6.6118	6.6317	6.90375	7.00992	7.1559	7.19903	7.36823	7.41468	7.51753	7.5872	7.72655	7.8128	8.00192	8.25407	9.00718	9.11667	9.329	9.38208	9.3854	9.41527	9.46172	9.5347	9.75035	10.0124	10.0556	10.1684	10.5798	10.885	11.0708	11.1106	11.2931	11.3263	11.5751	11.7144	11.7675	11.94	12.0528	12.1457
		64p	200701_NA_WheatDiurnalPL_088.D	Sample		2020-07-03 13:23:40	5.11753	5.44598	5.582	5.74458	5.8441	6.6105	6.62377	6.89913	7.00862	7.211	7.19442	7.36693	7.40675	7.51292	7.57927	7.72193	7.80487	7.9973	8.24945	9.00588	9.11205	9.3277	9.37083	9.38078	9.41065	9.4571	9.5334	9.75568	10.0045	10.051	10.1638	10.5752	10.8837	11.0728	11.1093	11.2885	11.325	11.5771	11.7198	11.7695	11.9388	12.0482	12.1411
		38l	200701_NA_WheatDiurnalPL_089.D	Sample		2020-07-03 13:52:39	5.12017	5.4652	5.58797	5.7439	5.86333	6.61645	6.63637	6.91173	7.01127	7.16388	7.20037	7.37622	7.4127	7.51887	7.58855	7.72788	7.80752	8.00325	8.25208	9.0052	9.11468	9.33035	9.3801	9.38343	9.40997	9.45973	9.53603	9.75502	10.0138	10.0536	10.1664	10.5778	10.8864	11.0688	11.1153	11.2911	11.321	11.5764	11.6959	11.7689	11.9381	12.0475	12.1371
		12p	200701_NA_WheatDiurnalPL_090.D	Sample		2020-07-03 14:21:36	5.11567	5.46733	5.58015	5.7394	5.86547	6.6219	6.6385	6.90723	7.01672	7.15937	7.2025	7.37835	7.42147	7.51768	7.59068	7.73002	7.80965	8.00538	8.25422	9.00402	9.11682	9.32915	9.37892	9.38557	9.41542	9.46187	9.53153	9.7505	10.0126	10.0557	10.1685	10.5799	10.8852	11.0709	11.1141	11.2933	11.3231	11.5753	11.6914	11.7677	11.9369	12.0497	12.1426
		9p	200701_NA_WheatDiurnalPL_091.D	Sample		2020-07-03 14:50:33	5.1261	5.45787	5.58393	5.74982	5.85932	6.61575	6.63565	6.91433	7.01387	7.15985	7.19967	7.37218	7.412	7.51817	7.58783	7.72718	7.80348	7.99923	8.2547	9.00782	9.1173	9.32963	9.37608	9.3794	9.41258	9.45903	9.53533	9.75098	10.0131	10.0496	10.1657	10.5804	10.8823	11.0714	11.1079	11.2904	11.3236	11.5824	11.7184	11.7715	11.9407	12.0468	12.1431
		68p	200701_NA_WheatDiurnalPL_092.D	Sample		2020-07-03 15:19:35	5.12187	5.447	5.58635	5.75223	5.84845	6.61152	6.62478	6.91012	7.00633	7.1523	7.19543	7.37127	7.4144	7.51393	7.5836	7.72958	7.79927	7.99832	8.25047	9.0069	9.11638	9.32872	9.37185	9.3818	9.41167	9.45812	9.54105	9.75338	10.0089	10.052	10.1714	10.5795	10.8847	11.0672	11.1103	11.2928	11.326	11.5748	11.7175	11.7606	11.9398	12.0493	12.1422
		45l	200701_NA_WheatDiurnalPL_093.D	Sample		2020-07-03 15:48:31	5.12363	5.47862	5.57815	5.7374	5.87343	6.62655	6.64645	6.91852	7.01472	7.16733	7.1972	7.38298	7.4228	7.52565	7.592	7.72803	7.81098	8.0034	8.25223	9.00535	9.11815	9.33048	9.38357	9.38357	9.41012	9.45988	9.53287	9.75183	10.0604	10.0504	10.1666	10.5746	10.8832	11.0723	11.1154	11.2946	11.3244	11.5733	11.7027	11.769	11.9382	12.0411	12.1439
		1p	200701_NA_WheatDiurnalPL_094.D	Sample		2020-07-03 16:17:28	5.13733	5.43592	5.57195	5.72457	5.83737	6.59712	6.61703	6.89572	7.01183	7.14787	7.19763	7.3602	7.40002	7.50618	7.57917	7.71518	7.80145	7.99057	8.24603	9.00578	9.11527	9.3276	9.38068	9.38068	9.41387	9.4603	9.53662	9.74895	10.0077	10.0509	10.167	10.5751	10.8836	11.0694	11.1092	11.2917	11.3216	11.577	11.713	11.7728	11.9353	12.0448	12.141
		14p	200701_NA_WheatDiurnalPL_095.D	Sample		2020-07-03 16:46:31	5.09465	5.46623	5.58235	5.74492	5.86435	6.6241	6.63738	6.90943	7.01228	7.16158	7.20138	7.37723	7.42037	7.51657	7.58957	7.73222	7.81185	8.00095	8.2531	9.00955	9.11572	9.33137	9.37448	9.38113	9.4143	9.46075	9.5437	9.7494	10.0082	10.0513	10.1674	10.5788	10.8874	11.0698	11.113	11.2921	11.322	11.5708	11.7168	11.7632	11.9391	12.0452	12.1448
		47p	200701_NA_WheatDiurnalPL_096.D	Sample		2020-07-03 17:15:27	5.11963	5.46467	5.58412	5.74668	5.8628	6.61923	6.63915	6.90788	7.0074	7.16002	7.19652	7.37235	7.41548	7.51502	7.588	7.72735	7.80698	8.00272	8.24823	9.00798	9.11415	9.3298	9.37957	9.37957	9.41275	9.45588	9.53882	9.75115	10.0099	10.0464	10.1659	10.5739	10.8858	11.0716	11.1114	11.2873	11.3238	11.5759	11.7152	11.7683	11.9408	12.0404	12.1399
		20l	200701_NA_WheatDiurnalPL_097.D	Sample		2020-07-03 17:44:25	5.1176	5.46265	5.57877	5.74465	5.86408	6.61388	6.64043	6.91248	7.0087	7.16463	7.1978	7.37697	7.40682	7.51962	7.5893	7.72532	7.80827	8.0007	8.24952	9.00595	9.11545	9.3311	9.38087	9.38087	9.4074	9.46048	9.54012	9.75245	10.0543	10.051	10.1671	10.5785	10.8838	11.0696	11.116	11.2919	11.3317	11.5739	11.6999	11.7696	11.9355	12.0483	12.1379
		52l	200701_NA_WheatDiurnalPL_098.D	Sample		2020-07-03 18:13:30	5.12183	5.47352	5.57637	5.73562	5.86832	6.62145	6.64467	6.91672	7.01293	7.16555	7.19872	7.3812	7.41438	7.52055	7.59353	7.72957	7.80918	8.00162	8.25375	9.00688	9.11637	9.3287	9.3851	9.38178	9.41163	9.4614	9.5344	9.75337	10.0122	10.042	10.1648		10.8847	11.0705	11.1169	11.2928	11.2629	11.5781	11.7009	11.7639	11.9364	12.0492	12.1421
		39l	200701_NA_WheatDiurnalPL_099.D	Sample		2020-07-03 18:42:27	5.12122	5.46627	5.57575	5.73168	5.86107	6.61752	6.6341	6.90615	7.00568	7.16493	7.19812	7.37395	7.40712	7.51662	7.5896	7.73227	7.80857	8.001	8.24982	9.00295	9.11575	9.3314	9.38117	9.38448	9.41102	9.46078	9.5371	9.75275	10.0049	10.0547	10.1675	10.5755	10.8841	11.0699	11.1163	11.2922	11.3254	11.5775	11.7003	11.7633	11.9391	12.042	12.1415
		57l	200701_NA_WheatDiurnalPL_100.D	Sample		2020-07-03 19:11:27	5.11908	5.48403	5.57693	5.73287	5.87885	6.63197	6.64855	6.91728	7.01682	7.16612	7.19928	7.37845	7.42822	7.52775	7.5941	7.73345	7.80975	8.0055	8.25763	9.00745	9.11693	9.33258	9.38567	9.38567	9.4122	9.46197	9.53497	9.75393	10.0459	10.0525	10.1686	10.5833	10.8853	11.0711	11.1175	11.29	11.3531	11.5754	11.7048	11.7711	11.937	12.0432	12.1427
		41l	200701_NA_WheatDiurnalPL_101.D	Sample		2020-07-03 19:40:29	5.11495	5.45668	5.57612	5.73537	5.86143	6.6212	6.63447	6.90652	7.00937	7.15867	7.19517	7.37432		7.51367	7.58665	7.72932	7.80562	8.00137	8.2502	9.00995	9.11612	9.33177	9.38153	9.38485	9.4114	9.45783	9.53415	9.75312	9.99863	10.0517	10.1678	10.5726	10.8844	11.0702	11.1167	11.2925	11.3257	11.5745	11.7139	11.7736	11.9395	12.0423	12.1419
		35l	200701_NA_WheatDiurnalPL_102.D	Sample		2020-07-03 20:09:28	5.1156	5.46063	5.5834	5.74597	5.85877	6.6152	6.63178	6.90717	7.00337	7.15598	7.1958	7.37163	7.37495	7.51762	7.58397	7.72663	7.80958	8.002	8.25415	9.00727	9.11343	9.32908	9.38217	9.38217	9.41203	9.45848	9.54142	9.75375	10.0059	10.0457	10.1685	10.5732	10.8851	11.0709	11.1173	11.2932	11.3263	11.5719	11.7079	11.7709	11.9368	12.0364	12.1359
		BL+	200706_NA_WheatDiurnalPL_103bl+.D	Sample		2020-07-06 12:00:50		5.43848	5.6077	5.77027	5.85652	6.63287	6.62955	6.91487	7.01772	7.21015		7.33953	7.45567	7.5021	7.58505	7.77748	7.79407	7.9865	8.22868		9.1477	9.32685	9.35007	9.33348	9.3368	9.39983	9.53255		10.0534	10.1331	10.1762	10.5013	10.8862	11.0587	11.1848	11.3274		11.6327	11.8052	11.7786	11.9479	12.064	12.1801
		BL-	200706_NA_WheatDiurnalPL_104bl-.D	Sample		2020-07-06 12:29:53	5.13015	5.45198	5.62118	5.7373	5.8866	6.67622	6.6563		7.01793	7.17055	7.1805	7.41938	7.40943	7.51227	7.56203	7.76442	7.81087	8.0232	8.31185	8.99197	9.15455	9.2972	9.38015	9.40005	9.41663	9.47968	9.54272	9.8015	9.99723	10.0371	10.1565	10.621	10.8831	11.0489		11.2613	11.3674		11.6594		11.9978	12.1305
[truncated: 31 more columns]

## Sheet: Spike&FlagLeaf Product Ion
Sample							[107689] L-(+) lactic acid [6.851] Results	[5950] L-alanine 1 [7.4748] Results	[C8] Methyl Caprylate [7.812] Results	[757] glycolic acid [7.049] Results	[971] oxalic acid [7.883] Results	[6287] L-valine 2 [9.151] Results	[C9] Methyl Pelargonate [9.248] Results	[243] benzoic acid [9.594] Results	[5951] L-serine 1 [9.706] Results	[6106] L-leucine 2 [9.945] Results	[1004] phosphoric acid [9.966] Results	[791] DL-isoleucine 2 [10.225] Results	[145742] L-proline 2 [10.321] Results	[1110] succinic acid [10.509] Results	[C10] Methyl Caprate [10.647] Results	[439194] glyceric acid [10.735] Results	[444972] fumaric acid [10.94] Results	[5951] L-serine 2 [11.174] Results	[6288] L-threonine 2 [11.464] Results	[8897] iminodiacetic acid 2 [13.285] Results	[92824] D-malic acid [12.794] Results	[C12] Methyl Laurate [13.250] Results	[6137] L-methionine 2 [13.188] Results	[5960] aspartic acid 2 [13.207] Results	[33032] L-glutamic acid 3 (dehydrated) [13.232] Results	[119] gamma-aminobutyric acid (GABA) [13.326] Results	[738] L-glutamine 1 [13.431] Results	[5460407] threonic acid [13.652] Results	[738] L-glutamine 2 [14.083] Results	[10787] benzene-1,2,4-triol [14.164] Results	[33032] L-glutamic acid 2 [14.398] Results	[236] L-asparagine 2 [14.984] Results	[C14] Methyl Myristate [15.597] Results	[827] ribitol [15.66] Results	[444212] trans-aconitic acid [15.842] Results	[754] glycerol 1-phosphate [16.056] Results	[738] L-glutamine 3 [16.092] Results	[8742] shikimic acid [16.433] Results	[311] citric acid [16.615] Results	[11005] myristic acid [16.887] Results	[835] dehydroascorbic acid 2 [17.139] Results	[6508] quinic acid [17.076] Results	[5984] fructose 1 Results
		Name	Data File	Type	Level	Acq. Date-Time	Product Ion	Product Ion	Product Ion	Product Ion	Product Ion	Product Ion	Product Ion	Product Ion	Product Ion	Product Ion	Product Ion	Product Ion	Product Ion	Product Ion	Product Ion	Product Ion	Product Ion	Product Ion	Product Ion	Product Ion	Product Ion	Product Ion	Product Ion	Product Ion	Product Ion	Product Ion	Product Ion	Product Ion	Product Ion	Product Ion	Product Ion	Product Ion	Product Ion	Product Ion	Product Ion	Product Ion	Product Ion	Product Ion	Product Ion	Product Ion	Product Ion	Product Ion	Product Ion
		mm	200701_NA_WheatDiurnalPL_002mm.D	Sample		2020-07-01 19:51:39	190.062	116.078	74.028	133.038	133.039	144.109	87.0354	179.038	116.042	158.124	133.003	158.124	142.093	247.065	87.0354	292.115	245.05	204.11	218.124	232.102	245.05	87.0355	176.079	100.048	230.088	174.1	155.048	292.114	344.153	342.185	348.125	231.117	143.095	217.092	375.085	357.091	156.072	189.062	465.237	285.205	173.05	419.162	334.146
		2l	200701_NA_WheatDiurnalPL_003.D	Sample		2020-07-01 20:20:33	190.063	116.079	74.028	133.038	133.04	144.109	87.0355	179.039	116.042	158.124	133.003	158.125	142.093	247.065	87.0355	292.115	245.05	204.109	218.124	232.103	245.051	87.0355		100.047	230.088	174.082	155.049	292.116	344.126	342.202	348.132		143.095	217.093	375.087	357.091	156.076	189.062	465.248	285.204	173.05	419.164	334.145
		43l	200701_NA_WheatDiurnalPL_004.D	Sample		2020-07-01 20:49:40	190.063	116.078	74.0283	133.038	133.039	144.108	87.0353	179.038	116.042	158.123	133.002	158.123	142.092	247.065	87.0352	292.115	245.048	204.108	218.123	232.101	245.049	87.035		100.048	230.087	174.081	155.047	292.114	344.124	342.184	348.123	231.079	143.094	217.093	375.086	357.089	156.069	189.062	465.191	285.206	173.05	419.161	334.146
		50p	200701_NA_WheatDiurnalPL_005.D	Sample		2020-07-01 21:18:36	190.06	116.077	74.0272	133.036	133.038	144.106	87.0339	179.036	116.04	158.121	133	158.121	142.09	247.062	87.0338	292.111	245.045	204.105	218.12	232.098	245.046	87.0338		100.046	230.084	174.094	155.045	292.109	344.109	342.192	348.119	231.115	143.092	217.089	375.077	357.083	156.068	189.059	465.192	285.202	173.047	419.154	334.141
		59l	200701_NA_WheatDiurnalPL_006.D	Sample		2020-07-01 21:47:33	190.102	116.076	74.027	133.036	133.037	144.106	87.0337	179.035	116.04	158.121	133	158.121	142.09	247.061	87.0337	292.107	245.044	204.106	218.12	232.098	245.046	87.0336	176.041	100.046	230.083	174.096	155.084	292.109	344.139	342.192	348.118	231.113	143.092	217.088	375.079	357.083	156.068	189.059	465.242	285.2	173.046	419.149	334.139
		51p	200701_NA_WheatDiurnalPL_007.D	Sample		2020-07-01 22:16:31	190.061	116.076	74.0272	133.036	133.038	144.106	87.0338	179.036	116.04	158.121	133	158.121	142.09	247.061	87.0338	292.11	245.046	204.105	218.12	232.096	245.045	87.0338	176.073	100.046	230.084	174.096	155.085	292.109	344.106	342.184	348.119	231.114	143.092	217.089	375.079	357.083	156.069	189.059	465.228	285.201	173.047	419.156	334.14
		37l	200701_NA_WheatDiurnalPL_008.D	Sample		2020-07-01 22:45:29	190.062	116.076	74.0274	133.037	133.037	144.106	87.034	179.036	116.04	158.121	133	158.121	142.092	247.061	87.0341	292.111	245.046	204.106	218.119	232.1	245.047	87.034		100.049	230.084	174.079	155.046	292.111	344.126	342.215	348.115		143.093	217.09	375.081	357.085	156.072	189.059	465.185	285.2	173.048	419.159	334.141
		32l	200701_NA_WheatDiurnalPL_009.D	Sample		2020-07-01 23:14:25	190.067	116.077	74.0274	133.037	133.037	144.106	87.0341	179.034	116.041	158.12	133.001	158.121	142.091	247.061	87.0342	292.111	245.046	204.106	218.121	232.097	245.047	87.0342		100.047	230.084	174.079	155.046	292.111	344.133	342.209	348.117	231.094	143.093	217.09	375.082	357.085	156.07	189.06	465.212	285.203	173.048	419.158	334.142
		12l	200701_NA_WheatDiurnalPL_010.D	Sample		2020-07-01 23:43:24	190.064	116.079	74.0284	133.038	133.039	144.108	87.0354	179.039	116.042	158.124	133.002	158.124	142.091	247.066	87.0354	292.115	245.05	204.11	218.124	232.104	245.051	87.0356	176.099	100.048	230.088	174.082	155.049	292.116	344.051	342.177	348.126		143.095	217.093	375.087	357.091	156.072	189.063	465.207	285.208	173.05	419.167	334.146
		55p	200701_NA_WheatDiurnalPL_011.D	Sample		2020-07-02 00:12:21	190.064	116.079	74.0286	133.039	133.039	144.109	87.0354	179.038	116.042	158.124	133.003	158.124	142.093	247.065	87.0354	292.115	245.05	204.109	218.123	232.103	245.05	87.0353	176.079	100.048	230.087	174.1	155.087	292.114	344.152	342.186	348.125	231.117	143.094	217.091	375.082	357.088	156.071	189.06	465.176	285.203	173.048	419.159	334.143
		70p	200701_NA_WheatDiurnalPL_012.D	Sample		2020-07-02 00:41:19	190.059	116.077	74.0277	133.037	133.04	144.107	87.0342	179.036	116.041	158.121	133.001	158.122	142.091	247.062	87.0344	292.112	245.047	204.108	218.122	232.1	245.048	87.0345	176.078	100.047	230.086	174.098	155.086	292.112	344.128	342.189	348.124	231.118	143.094	217.091	375.084	357.087	156.071	189.062	465.166	285.205	173.049	419.162	334.145
		53l	200701_NA_WheatDiurnalPL_013.D	Sample		2020-07-02 01:10:24	190.064	116.078	74.0279	133.038	133.038	144.107	87.0344	179.038	116.041	158.122	133.001	158.123	142.092	247.063	87.0345	292.111	245.047	204.107	218.122	232.102	245.048	87.0346	176.071	100.047	230.085	174.098	155.047	292.112	344.121	342.209	348.121	231.115	143.094	217.09	375.083	357.086	156.052	189.061	465.184	285.202	173.048	419.162	334.143
		14l	200701_NA_WheatDiurnalPL_014.D	Sample		2020-07-02 01:39:21	190.06	116.077	74.0276	133.037	133.038	144.107	87.0345	179.038	116.041	158.122	133.001	158.122	142.091	247.063	87.0344	292.112	245.047	204.107	218.121	232.1	245.048	87.0344	176.04	100.047	230.085	174.098	155.046	292.112	344.12	342.227	348.122	231.117	143.093	217.091	375.083	357.086	156.068	189.061	465.234	285.203	173.048	419.16	334.143
		49p	200701_NA_WheatDiurnalPL_015.D	Sample		2020-07-02 02:08:16	190.062	116.078	74.0277	133.037	133.038	144.107	87.0343	179.038	116.041	158.122	133.001	158.122	142.092	247.063	87.0345	292.111	245.047	204.107	218.122	232.1	245.048	87.0345	176.077	100.047	230.085	174.097	155.047	292.112	344.113	342.184	348.121	231.116	143.093	217.09	375.082	357.086	156.07	189.061	465.246	285.202	173.049	419.16	334.142
		64l	200701_NA_WheatDiurnalPL_016.D	Sample		2020-07-02 02:37:17	190.059	116.077	74.0276	133.037	133.038	144.107	87.0345	179.036	116.041	158.122	133.001	158.122	142.09	247.062	87.0345	292.11	245.047	204.107	218.12	232.1	245.047	87.0345		100.047	230.085	174.096	155.046	292.112	344.122	342.179	348.122	231.107	143.094	217.092	375.085	357.088	156.07	189.061	465.206	285.203	173.049	419.157	334.144
		13p	200701_NA_WheatDiurnalPL_017.D	Sample		2020-07-02 03:06:15	190.061	116.077	74.0276	133.037	133.038	144.107	87.0346	179.037	116.041	158.122	133.002	158.122	142.092	247.062	87.0345	292.112	245.047	204.107	218.121	232.101	245.047	87.0344	176.076	100.047	230.085	174.098	155.046	292.112	344.151	342.215	348.122	231.115	143.093	217.091	375.081	357.087	156.07	189.062	465.183	285.203	173.049	419.159	334.143
		16p	200701_NA_WheatDiurnalPL_018.D	Sample		2020-07-02 03:35:10	190.059	116.077	74.0278	133.037	133.038	144.107	87.0345		116.041	158.122	133.001	158.122	142.092	247.062	87.0345	292.112	245.047	204.107	218.122	232.1	245.048	87.0345	176.077	100.047	230.086	174.098	155.086	292.113	344.15	342.251	348.122	231.116	143.093	217.09	375.081	357.087	156.07	189.061	465.188	285.202	173.049	419.16	334.143
		72p	200701_NA_WheatDiurnalPL_019.D	Sample		2020-07-02 04:04:12	190.067	116.078	74.0279	133.037	133.038	144.107	87.0346	179.038	116.041	158.122	133.002	158.122	142.092	247.063	87.0349	292.112	245.048	204.108	218.121	232.102	245.049	87.0348	176.078	100.048	230.086	174.098	155.047	292.112	344.127	342.191	348.122	231.116	143.094	217.091	375.08	357.087	156.057	189.062	465.24	285.204	173.048	419.161	334.143
		66l	200701_NA_WheatDiurnalPL_020.D	Sample		2020-07-02 04:33:09	190.105	116.078	74.0278	133.038	133.038	144.107	87.0346	179.038	116.041	158.122	133.001	158.122	142.091	247.063	87.0346	292.113	245.047	204.108	218.122	232.101	245.048	87.0347	176.076	100.047	230.086	174.098	155.047	292.113	344.15	342.179	348.122	231.116	143.094	217.091	375.083	357.087	156.069	189.061	465.222	285.203	173.048	419.158	334.143
		56p	200701_NA_WheatDiurnalPL_021.D	Sample		2020-07-02 05:02:07	190.061	116.077	74.028	133.038	133.039	144.107	87.0346	179.038	116.041	158.122	133.001	158.122	142.092	247.064	87.0346	292.112	245.047	204.107	218.122	232.101	245.048	87.0346	176.077	100.047	230.086	174.098	155.086	292.112	344.115	342.212	348.122	231.117	143.094	217.091	375.083	357.086	156.068	189.061	465.231	285.204	173.048	419.161	334.143
		68l	200701_NA_WheatDiurnalPL_022.D	Sample		2020-07-02 05:31:07	190.062	116.077	74.0276	133.038	133.038	144.107	87.0345	179.039	116.041	158.121	133.001	158.122	142.09	247.062	87.0344	292.112	245.047	204.107	218.121	232.101	245.048	87.0347	176.043	100.047	230.086	174.096	155.047	292.113	344.135	342.193	348.123	231.097	143.094	217.091	375.083	357.087	156.039	189.061		285.203	173.048	419.16	334.143
		22l	200701_NA_WheatDiurnalPL_023.D	Sample		2020-07-02 06:00:04	190.064	116.077	74.0276	133.037	133.038	144.107	87.0345	179.037	116.041	158.122	133.001	158.122	142.092	247.062	87.0336	292.109	245.043	204.107	218.121	232.101	245.047	87.0345	176.079	100.047	230.085	174.098	155.046	292.111	344.121	342.204	348.122	231.116	143.094	217.09	375.082	357.086	156.054	189.06	465.234	285.201	173.048	419.158	334.141
		6l	200701_NA_WheatDiurnalPL_024.D	Sample		2020-07-02 06:29:00	190.057	116.078	74.0276	133.037	133.037	144.106	87.0342	179.036	116.04	158.122	133.001	158.122	142.093	247.063	87.0343	292.112	245.046	204.107	218.123	232.098	245.048	87.0346		100.047	230.086	174.08	155.046	292.112	344.119	342.232	348.129	231.062	143.094	217.09	375.084	357.087	156.07	189.06	465.186	285.204	173.048	419.152	334.143
		39p	200701_NA_WheatDiurnalPL_025.D	Sample		2020-07-02 06:57:59	190.062	116.077	74.0275	133.037	133.038	144.107	87.0345	179.037	116.041	158.122	133.001	158.121	142.092	247.063	87.0345	292.112	245.048	204.107	218.121	232.1	245.048	87.0343		100.047	230.085	174.08	155.047	292.112	344.113	342.182	348.121	231.115	143.093	217.09	375.081	357.086	156.054	189.06	465.194	285.202	173.048	419.159	334.143
		54p	200701_NA_WheatDiurnalPL_026.D	Sample		2020-07-02 07:26:57	190.059	116.077	74.0277	133.037	133.038	144.107	87.0344	179.037	116.041	158.123	133.002	158.122	142.092	247.064	87.0346	292.113	245.048	204.108	218.121	232.101	245.048	87.0347	176.078	100.047	230.086	174.098	155.047	292.113	344.09	342.189	348.122	231.116	143.094	217.092	375.082	357.088	156.04	189.061	465.226	285.204	173.048	419.162	334.144
		36l	200701_NA_WheatDiurnalPL_027.D	Sample		2020-07-02 07:55:53	190.059	116.077	74.0279	133.037	133.039	144.107	87.0347	179.038	116.041	158.122	133.001	158.122	142.092	247.063	87.0346	292.113	245.047	204.107	218.122	232.101	245.048	87.0345	176.079	100.047	230.086	174.097	155.047	292.112	344.11	342.177	348.123	231.117	143.094	217.091	375.084	357.087	156.07	189.061	465.186	285.203	173.048	419.162	334.143
		61p	200701_NA_WheatDiurnalPL_028.D	Sample		2020-07-02 08:24:53	190.06	116.077	74.0276	133.037	133.038	144.106	87.0343	179.036	116.041	158.121	133.001	158.122	142.091	247.062	87.0343	292.111	245.046	204.107	218.12	232.103	245.047	87.0342	176.078	100.047	230.085	174.08	155.046	292.112	344.136	342.178	348.124	231.099	143.093	217.09	375.08	357.086	156.069	189.06	465.229	285.202	173.048	419.16	334.143
		49l	200701_NA_WheatDiurnalPL_029.D	Sample		2020-07-02 08:53:47	190.061	116.077	74.0276	133.037	133.038	144.107	87.0345	179.036	116.041	158.122	133.001	158.122	142.094	247.063	87.0345	292.111	245.048	204.107	218.122	232.102	245.048	87.0346		100.047	230.085	174.08	155.047	292.112	344.116	342.18	348.122	231.103	143.094	217.091	375.084	357.087	156.07	189.061	465.191	285.202	173.049	419.161	334.142
		35p	200701_NA_WheatDiurnalPL_030.D	Sample		2020-07-02 09:22:45	190.062	116.078	74.0277	133.037	133.038	144.107	87.0345	179.038	116.041	158.123	133.002	158.123	142.092	247.063	87.0345	292.113	245.046	204.107	218.122	232.101	245.049	87.0349	176.078	100.048	230.087	174.098	155.087	292.113	344.152	342.182	348.124	231.118	143.094	217.092	375.085	357.089	156.071	189.061	465.231	285.204	173.049	419.163	334.144
		3p	200701_NA_WheatDiurnalPL_031.D	Sample		2020-07-02 09:51:45	190.066	115.985	74.028		133.037	144.098	87.0349	179.038	116.047		133.002	158.125		247.081	87.035	292.121	245.043		218.096	232.105	245.047	87.0348	176.038	100.047	230.085	174.072	155.047	292.088	344.112	342.182	348.168	231.082	143.094	217.092	375.206	357.081	156.059	189.06	465.171	285.2	173.048	419.147	334.144
		19l	200701_NA_WheatDiurnalPL_032.D	Sample		2020-07-02 10:20:41	190.061	116.077	74.0274	133.037	133.037	144.107	87.0343	179.037	116.041	158.121	133.001	158.122	142.091	247.063	87.0343	292.11	245.046	204.107	218.121	232.1	245.047	87.0345		100.047	230.085	174.096	155.046	292.112	344.12	342.18	348.121	231.112	143.093	217.09	375.082	357.086	156.07	189.06	465.206	285.204	173.048	419.158	334.142
		24p	200701_NA_WheatDiurnalPL_033.D	Sample		2020-07-02 10:49:37	190.103	116.077	74.0275	133.037	133.037	144.107	87.0341	179.036	116.041	158.122	133.001	158.121	142.091	247.062	87.0341	292.111	245.047	204.107	218.12	232.099	245.047	87.0343	176.075	100.047	230.085	174.097	155.046	292.111	344.127	342.204	348.121	231.116	143.093	217.09	375.081	357.086	156.058	189.059	465.221	285.201	173.048	419.159	334.142
		54l	200701_NA_WheatDiurnalPL_034.D	Sample		2020-07-02 11:18:40	190.065	116.076	74.027	133.036	133.037	144.105	87.0336	179.036	116.039	158.119	132.999	158.12	142.089	247.059	87.0333	292.107	245.042	204.104	218.118	232.098	245.045	87.0334	176.075	100.046	230.082	174.077	155.044	292.109	344.111	342.227	348.117	231.059	143.092	217.088	375.078	357.082	156.065	189.057	465.206	285.197	173.046	419.156	334.138
		72l	200701_NA_WheatDiurnalPL_035.D	Sample		2020-07-02 11:47:35	190.057	116.077	74.0273	133.037	133.037	144.106	87.0339	179.036	116.04	158.121	133.001	158.121	142.085	247.061	87.0341	292.11	245.046	204.107	218.117	232.105	245.046	87.034		100.048	230.084	174.096	155.046	292.11	344.121	342.181	348.115	231.065	143.09	217.086	375.075	357.078	156.072	189.056	465.169	285.196	173.044	419.145	334.133
		4p	200701_NA_WheatDiurnalPL_036.D	Sample		2020-07-02 12:16:30	190.202	116.01	74.0275	133.005	133.001	144.094	87.0337	179.035	116.043	158.037	132.999	158.053	142.032	247.112	87.0335		245.079			232.094	245.084	87.0337	176.015	100.05	230.096	174.105	155.045		344.048		348.134	231.067	143.093	217.09		357.05		189.062	465.166	285.009	173.049		334.143
		48l	200701_NA_WheatDiurnalPL_037.D	Sample		2020-07-02 12:45:30	190.056	116.077	74.0274	133.037	133.037	144.106	87.0342	179.037	116.041	158.122	133.001	158.122	142.09	247.062	87.0344	292.111	245.047	204.106	218.122	232.1	245.047	87.0341	176.092	100.045	230.084	174.097	155.045	292.111	344.097	342.181	348.117	231.069	143.093	217.089	375.081	357.084	156.045	189.059	465.188	285.202	173.047	419.166	334.14
		18l	200701_NA_WheatDiurnalPL_038.D	Sample		2020-07-02 13:14:28	190.159			133.017	133.129				116.059	158.026	133.058	158.04	142.035	247.135		292.21	245.259	204.039	218.234		245.181	87.0537	176.116	100.048	230.087	174.111	155.126	292.229	344.045	342.218	348.173		143.065	217.18	375.13	357.294		189.066	465.177	285.236		419.179	334.082
		17l	200701_NA_WheatDiurnalPL_039.D	Sample		2020-07-02 13:43:22	190.057	116.076	74.0274	133.036	133.036	144.105	87.0335	179.036	116.04	158.12	132.999	158.12		247.06	87.0333	292.109	245.045	204.105	218.119	232.066	245.045	87.0334	176.012	100.047	230.082	174.077	155.044	292.107	344.041	342.193	348.138	231.07	143.092	217.088	375.077	357.082	156.077	189.058	465.226	285.201	173.046	419.156	334.141
		47l	200701_NA_WheatDiurnalPL_040.D	Sample		2020-07-02 14:12:23	190.058	116.078	74.0278	133.037	133.038	144.106	87.0345	179.037	116.041	158.122	133.001	158.121	142.091	247.062	87.0343	292.112	245.047	204.107	218.121	232.099	245.048	87.0348	176.049	100.047	230.086	174.08	155.047	292.113	344.125	342.193	348.121	231.087	143.094	217.091	375.083	357.087	156.043	189.061	465.182	285.204	173.048	419.16	334.143
		3l	200701_NA_WheatDiurnalPL_041.D	Sample		2020-07-02 14:41:19	190.06	116.078	74.0283	133.038	133.038	144.107	87.0351	179.039	116.042	158.123	133.002	158.123	142.093	247.065	87.035	292.114	245.049	204.109	218.123	232.103	245.049	87.0348	176.042	100.048	230.086	174.099	155.047	292.114	344.129	342.225	348.123	231.072	143.094	217.092	375.085	357.085		189.06	465.219	285.201	173.048	419.156	334.14
		5p	200701_NA_WheatDiurnalPL_042.D	Sample		2020-07-02 15:10:16	190.059	116.077	74.0276	133.037	133.039	144.108	87.0349	179.038	116.041	158.123	133.002	158.123	142.092	247.064	87.0348	292.113	245.048	204.108	218.122	232.101	245.049	87.0348	176.079	100.048	230.087	174.099	155.087	292.114	344.153	342.189	348.124	231.118	143.095	217.092	375.086	357.089	156.071	189.061	465.243	285.204	173.048	419.166	334.146
		58p	200701_NA_WheatDiurnalPL_043.D	Sample		2020-07-02 15:39:19	190.055	116.076	74.0266	133.035	133.036	144.105	87.0335	179.039	116.042	158.123	133.002	158.123	142.092	247.064	87.035	292.112	245.048	204.108	218.121	232.101	245.048	87.0333	176.075	100.046	230.082	174.096	155.084	292.108	344.147	342.189	348.121	231.117	143.094	217.091	375.082	357.087	156.07	189.061	465.189	285.203	173.048	419.161	334.144
		60p	200701_NA_WheatDiurnalPL_044.D	Sample		2020-07-02 16:08:16	190.055	116.076	74.0266	133.035	133.036	144.105	87.0333	179.034	116.039	158.12	132.999	158.12	142.09	247.058	87.0333	292.108	245.044	204.105	218.119	232.096	245.044	87.0332	176.075	100.046	230.082	174.095	155.084	292.108	344.144	342.18	348.116	231.112	143.092	217.088	375.077	357.082	156.068	189.058	465.236	285.2	173.046	419.155	334.138
		56l	200701_NA_WheatDiurnalPL_045.D	Sample		2020-07-02 16:37:13	190.057	116.077	74.0276	133.037	133.036	144.105	87.0334	179.035	116.04	158.12	133	158.121	142.09	247.062	87.0339	292.11	245.045	204.106	218.12	232.098	245.044	87.0332	176.074	100.046	230.082	174.096	155.044	292.108	344.124	342.181	348.116	231.108	143.092	217.087	375.078	357.082	156.068	189.059	465.219	285.199	173.046	419.154	334.138
		7l	200701_NA_WheatDiurnalPL_046.D	Sample		2020-07-02 17:06:18	190.063	116.08	74.0294	133.04	133.04	144.109	87.0358	179.04	116.042	158.124	133.003	158.124	142.094	247.065	87.0356	292.115	245.05	204.11	218.126	232.104	245.052	87.0363	176.054	100.049	230.09	174.102	155.05	292.117	344.124	342.201	348.13		143.096	217.094	375.091	357.093	156.074	189.064	465.187	285.207	173.052	419.168	334.149
		18p	200701_NA_WheatDiurnalPL_047.D	Sample		2020-07-02 17:35:14	190.062	116.079	74.0292	133.04	133.04	144.11	87.0364	179.04	116.044	158.126	133.004	158.125	142.095	247.069	87.0365	292.118	245.052	204.112	218.127	232.106	245.053	87.0364	176.081	100.049	230.091	174.102	155.089	292.118	344.158	342.185	348.129	231.122	143.097	217.095	375.086	357.094	156.073	189.064	465.234	285.208	173.052	419.167	334.15
		45p	200701_NA_WheatDiurnalPL_048.D	Sample		2020-07-02 18:04:11	190.108	116.079	74.0291	133.04	133.04	144.11	87.036	179.04	116.043	158.125	133.004	158.124	142.094	247.066	87.0354	292.117	245.051	204.111	218.125	232.105	245.052	87.0359	176.08	100.049	230.088	174.1	155.087	292.115	344.154	342.193	348.126	231.12	143.095	217.093	375.086	357.09	156.072	189.063	465.209	285.207	173.05	419.166	334.147
		55l	200701_NA_WheatDiurnalPL_049.D	Sample		2020-07-02 18:33:11	190.062	116.08	74.0292	133.04	133.04	144.109	87.0358	179.04	116.043	158.125	133.003	158.124	142.094	247.067	87.036	292.117	245.052	204.111	218.125	232.105	245.052	87.0361	176.074	100.049	230.089	174.101	155.049	292.116	344.127	342.198	348.128	231.121	143.096	217.092	375.088	357.091	156.066	189.063	465.198	285.209	173.051	419.168	334.149
		9l	200701_NA_WheatDiurnalPL_050.D	Sample		2020-07-02 19:02:11	190.063	116.08	74.0294	133.04	133.041	144.109	87.0365	179.041	116.044	158.125	133.004	158.126	142.094	247.068	87.0365	292.119	245.052	204.112	218.126	232.105	245.053	87.0365	176.045	100.049	230.09	174.102	155.05	292.118	344.094	342.191	348.129	231.122	143.097	217.095	375.091	357.094	156.046	189.065	465.19	285.209	173.052	419.169	334.15
		52p	200701_NA_WheatDiurnalPL_051.D	Sample		2020-07-02 19:31:12	190.058	116.078	74.028	133.038	133.039	144.108	87.0351	179.038	116.042	158.123	133.002	158.123	142.093	247.065	87.0355	292.117	245.051	204.11	218.125	232.105	245.052	87.0358	176.08	100.049	230.089	174.1	155.088	292.117	344.155	342.184	348.128	231.12	143.096	217.094	375.085	357.093	156.075	189.063	465.186	285.207	173.05	419.165	334.147
		10p	200701_NA_WheatDiurnalPL_052.D	Sample		2020-07-02 20:00:08	190.061	116.078	74.0283	133.038	133.039	144.106	87.0341	179.042	116.045	158.127	133.005	158.127	142.096	247.069	87.0371	292.121	245.054	204.114	218.129	232.105	245.053	87.0365	176.081	100.05	230.089	174.103	155.091	292.122	344.163	342.215	348.133	231.123	143.098	217.098	375.096	357.098	156.075	189.067	465.219	285.213	173.054	419.174	334.154
		4l	200701_NA_WheatDiurnalPL_053.D	Sample		2020-07-02 20:29:05	190.06	116.077	74.0274	133.037	133.037	144.106	87.0341	179.037	116.04	158.121	133.001	158.121	142.092	247.061	87.0339	292.111	245.046	204.106	218.12	232.099	245.046	87.0339	176.039	100.046	230.084	174.097	155.046	292.111	344.116	342.216	348.119	231.101	143.092	217.089	375.081	357.085	156.064	189.059	465.17	285.201	173.047	419.157	334.14
		50l	200701_NA_WheatDiurnalPL_054.D	Sample		2020-07-02 20:58:08	190.105	116.077	74.0277	133.039	133.04	144.11	87.0362	179.038	116.042	158.125	133.003	158.124	142.093	247.065	87.0353	292.119	245.051	204.114	218.129	232.109	245.056	87.0363	176.048	100.049	230.088	174.102	155.049	292.118	344.136	342.252	348.134	231.122	143.098	217.098	375.096	357.098	156.071	189.068	465.245	285.212	173.055	419.173	334.155
		32p	200701_NA_WheatDiurnalPL_055.D	Sample		2020-07-02 21:27:06	190.067	116.082	74.0307	133.042	133.043	144.113	87.0381	179.044	116.046	158.128	133.007	158.128	142.097	247.073	87.038	292.124	245.057	204.115	218.13	232.11	245.057	87.038	176.085	100.051	230.095	174.105	155.092	292.124	344.165	342.196	348.136	231.126	143.099	217.099	375.095	357.1	156.077	189.067	465.192	285.214	173.055	419.176	334.156
		61l	200701_NA_WheatDiurnalPL_056.D	Sample		2020-07-02 21:56:01	190.058	116.076	74.0279	133.037	133.038	144.107	87.0349	179.037	116.042	158.122	133.002	158.123	142.062	247.063	87.0348	292.115	245.047	204.107	218.122	232.101	245.048	87.0348	176.044	100.047	230.085	174.098	155.047	292.112	344.113	342.189	348.122	231.119	143.094	217.091	375.084	357.086	156.079	189.062	465.181	285.204	173.049	419.163	334.142
		57p	200701_NA_WheatDiurnalPL_057.D	Sample		2020-07-02 22:25:03	190.06	116.078	74.0281	133.038	133.04	144.108	87.035	179.039	116.041	158.123	133.002	158.123	142.092	247.065	87.0349	292.113	245.048	204.108	218.123	232.101	245.049	87.035	176.078	100.048	230.086	174.099	155.087	292.114	344.151	342.182	348.124	231.117	143.094	217.092	375.084	357.088	156.072	189.062	465.241	285.205	173.049	419.162	334.144
		66p	200701_NA_WheatDiurnalPL_058.D	Sample		2020-07-02 22:53:59	190.066	116.082	74.0308	133.043	133.043	144.113	87.0381	179.043	116.046	158.129	133.007	158.128	142.097	247.071	87.0381	292.125	245.057	204.115	218.13	232.11	245.057	87.038	176.084	100.051	230.094	174.105	155.092	292.123	344.163	342.187	348.135	231.125	143.099	217.099	375.097	357.099	156.077	189.067	465.248	285.215	173.055	419.178	334.156
		60l	200701_NA_WheatDiurnalPL_059.D	Sample		2020-07-02 23:22:56	190.067	116.082	74.0308	133.043	133.043	144.114	87.0386	179.046	116.046	158.129	133.007	158.129	142.098	247.073	87.0384	292.125	245.058	204.116	218.13	232.111	245.058	87.0383	176.082	100.052	230.095	174.106	155.053	292.124	344.096	342.2	348.136	231.122	143.099	217.1	375.1	357.102	156.072	189.069	465.21	285.215	173.056	419.176	334.157
		22p	200701_NA_WheatDiurnalPL_060.D	Sample		2020-07-02 23:51:59	190.068	116.083	74.0311	133.043	133.043	144.113	87.0383	179.045	116.046	158.129	133.007	158.129	142.098	247.073	87.0384	292.124	245.06	204.116	218.13	232.11	245.057	87.0382	176.085	100.051	230.095	174.105	155.093	292.124	344.165	342.199	348.136	231.126	143.1	217.1	375.097	357.102	156.077	189.068	465.224	285.216	173.056	419.176	334.157
		58l	200701_NA_WheatDiurnalPL_061.D	Sample		2020-07-03 00:20:59	190.076	116.083	74.0315	133.044	133.044	144.114	87.0389	179.047	116.047	158.13	133.008	158.13	142.098	247.075	87.0389	292.126	245.06	204.118	218.132	232.113	245.06	87.0389		100.052	230.097	174.106	155.055	292.126	344.162	342.183	348.14	231.13	143.101	217.101	375.101	357.106	156.078	189.069	465.202	285.216	173.057	419.173	334.159
		5l	200701_NA_WheatDiurnalPL_062.D	Sample		2020-07-03 00:49:56	190.067	116.083	74.0314	133.044	133.044	144.114	87.0386	179.045	116.047	158.13	133.008	158.13	142.1	247.075	87.039	292.126	245.061	204.118	218.133	232.11	245.06	87.0389	176.084	100.052	230.097	174.106	155.054	292.127	344.126	342.224	348.139	231.126	143.101	217.102	375.102	357.104	156.051	189.07	465.177	285.217	173.057	419.178	334.159
		41p	200701_NA_WheatDiurnalPL_063.D	Sample		2020-07-03 01:18:53	190.07	116.084	74.0319	133.045	133.045	144.107	87.0347	179.036	116.041	158.122	133.001	158.122	142.092	247.063	87.0346	292.111	245.047	204.107	218.122	232.1	245.048	87.0346	176.078	100.047	230.085	174.098	155.086	292.112	344.151	342.199	348.122	231.116	143.093	217.09	375.081	357.085	156.07	189.06	465.18	285.201	173.048	419.159	334.142
		70l	200701_NA_WheatDiurnalPL_064.D	Sample		2020-07-03 01:47:50	190.06	116.079	74.0288	133.039	133.04	144.109	87.0358	179.041	116.043	158.124	133.003	158.124	142.093	247.065	87.0356	292.116	245.049	204.11	218.125	232.103	245.051	87.0359	176.078	100.049	230.089	174.101	155.049	292.116	344.1	342.183	348.126	231.119	143.096	217.094	375.088	357.092		189.063	465.192	285.21	173.051	419.165	334.148
		38p	200701_NA_WheatDiurnalPL_065.D	Sample		2020-07-03 02:16:52	190.056	116.076	74.0269	133.037	133.038	144.108	87.0347	179.037	116.041	158.123	133.002	158.121	142.09	247.061	87.0337	292.112	245.047	204.108	218.122	232.101	245.049	87.0349	176.078	100.048	230.086	174.099	155.087	292.113	344.147	342.189	348.118	231.114	143.092	217.089	375.079	357.089	156.071	189.062	465.206	285.205	173.049	419.162	334.144
		48p	200701_NA_WheatDiurnalPL_066.D	Sample		2020-07-03 02:45:49	190.06	116.078	74.0283	133.039	133.036	144.106	87.0336	179.034	116.04	158.12	132.999	158.12	142.09	247.059	87.0332	292.108	245.043	204.104	218.117	232.098	245.045	87.0345	176.078	100.048	230.086	174.099	155.087	292.113	344.152	342.183	348.123	231.117	143.094	217.091	375.083	357.087	156.071	189.059	465.191	285.2	173.047	419.161	334.14
		20p	200701_NA_WheatDiurnalPL_067.D	Sample		2020-07-03 03:14:47	190.058	116.077	74.028	133.037	133.037	144.108	87.0349	179.04	116.041	158.123	133.002	158.123	142.092	247.064	87.0347	292.112	245.048	204.108	218.122	232.098	245.046	87.0338	176.076	100.046	230.083	174.096	155.085	292.109	344.148	342.189	348.119	231.114	143.093	217.089	375.08	357.084	156.07	189.061	465.251	285.208	173.051	419.168	334.148
		40l	200701_NA_WheatDiurnalPL_068.D	Sample		2020-07-03 03:43:48	190.062	116.079	74.029	133.039	133.04	144.11	87.036	179.037	116.041	158.123	133.002	158.124	142.093	247.067	87.0356	292.116	245.051	204.111	218.125	232.104	245.051	87.0357	176.048	100.049	230.088	174.1	155.088	292.115	344.156	342.205	348.125	231.117	143.094	217.091	375.082	357.087	156.07	189.061	465.23	285.204	173.049	419.16	334.143
		33l	200701_NA_WheatDiurnalPL_069.D	Sample		2020-07-03 04:12:45	190.058	116.078	74.0283	133.04	133.04	144.108	87.0355	179.039	116.043	158.124	133.003	158.122	142.09	247.063	87.0343	292.112	245.046	204.107	218.121	232.104	245.051	87.0358	176.08	100.048	230.088	174.1	155.049	292.116	344.151	342.204	348.125	231.121	143.096	217.094	375.089	357.091	156.073	189.063	465.227	285.205	173.051	419.163	334.145
		33p	200701_NA_WheatDiurnalPL_070.D	Sample		2020-07-03 04:41:45	190.061	116.078	74.028	133.038	133.038	144.107	87.0347	179.036	116.043	158.124	133.002	158.123	142.092	247.065	87.0353	292.115	245.048	204.11	218.124	232.102	245.05	87.0354	176.08	100.048	230.088	174.1	155.087	292.115	344.148	342.197	348.117	231.112	143.093	217.09	375.082	357.087	156.07	189.062	465.197	285.205	173.048	419.162	334.145
		24l	200701_NA_WheatDiurnalPL_071.D	Sample		2020-07-03 05:10:44	190.056	116.076	74.0272	133.036	133.037	144.105	87.0338	179.034	116.04	158.12	133	158.12	142.09	247.061	87.0339	292.111	245.046	204.106	218.12	232.099	245.047	87.0342	176.081	100.047	230.084	174.097	155.046	292.11	344.124	342.198	348.12	231.117	143.093	217.089	375.081	357.086	156.049	189.059	465.179	285.201	173.046	419.157	334.139
		36p	200701_NA_WheatDiurnalPL_072.D	Sample		2020-07-03 05:39:41	190.057	116.077	74.0278	133.037	133.038	144.107	87.0345	179.038	116.041	158.122	133.001	158.123	142.094	247.066	87.0358	292.117	245.051	204.11	218.125	232.105	245.052	87.0361	176.08	100.049	230.089	174.101	155.089	292.117	344.154	342.198	348.128	231.12	143.097	217.095	375.089	357.094	156.074	189.064	465.247	285.208	173.052	419.167	334.149
		10l	200701_NA_WheatDiurnalPL_073.D	Sample		2020-07-03 06:08:41	190.063	116.079	74.029		133.041	144.109	87.036	179.04	116.043	158.125	133.004	158.124	142.092	247.067	87.036	292.117	245.053	204.111	218.124	232.103	245.05	87.0353	176.047	100.048	230.088	174.1	155.048	292.116	344.137	342.182	348.124	231.113	143.093	217.093	375.087	357.091	156.061	189.063	465.203	285.206	173.05	419.164	334.146
		43p	200701_NA_WheatDiurnalPL_074.D	Sample		2020-07-03 06:37:38	190.107	116.079	74.0287	133.039	133.039	144.109	87.0356	179.04	116.043	158.124	133.003	158.124	142.094	247.066	87.0359	292.116	245.052	204.111	218.124	232.103	245.051	87.0358	176.08	100.049	230.089	174.101	155.088	292.116	344.155	342.192	348.127	231.12	143.096	217.094	375.088	357.091	156.072	189.062	465.196	285.208	173.05	419.163	334.147
		13l	200701_NA_WheatDiurnalPL_075.D	Sample		2020-07-03 07:06:37	190.06	116.078	74.0283	133.038	133.039	144.108	87.0351	179.038	116.042	158.123	133.002	158.123	142.092	247.064	87.0352	292.114	245.051	204.109	218.123	232.102	245.05	87.0353	176.072	100.048	230.087	174.1	155.048	292.115	344.127	342.199	348.124	231.118	143.095	217.092	375.086	357.089	156.066	189.062	465.18	285.205	173.05	419.158	334.145
		37p	200701_NA_WheatDiurnalPL_076.D	Sample		2020-07-03 07:35:46	190.059	116.078	74.0281	133.038	133.038	144.107	87.0348	179.036	116.042	158.123	133.003	158.123	142.093	247.065	87.0353	292.114	245.049	204.109	218.124	232.105	245.053	87.0364	176.081	100.049	230.09	174.101	155.089	292.118	344.158	342.196	348.123	231.117	143.094	217.09	375.083	357.085	156.071	189.061	465.232	285.202	173.048	419.16	334.143
		17p	200701_NA_WheatDiurnalPL_077.D	Sample		2020-07-03 08:04:42	190.109	116.08	74.0297	133.041	133.041	144.111	87.0369	179.041	116.044	158.126	133.005	158.126	142.096	247.069	87.0371	292.118	245.052	204.113	218.127	232.106	245.054	87.0366	176.081	100.05	230.091	174.103	155.09	292.118	344.159	342.207	348.13	231.122	143.097	217.096	375.093	357.096	156.074	189.066	465.215	285.209	173.053	419.174	334.154
		7p	200701_NA_WheatDiurnalPL_078.D	Sample		2020-07-03 08:33:40	190.066	116.08	74.0295	133.041	133.042	144.111	87.0373	179.044	116.046	158.129	133.007	158.129	142.098	247.073	87.0382	292.126	245.058	204.114	218.128	232.109	245.056	87.0376	176.084	100.051	230.093	174.104	155.052	292.122	344.148	342.178	348.133	231.123	143.098	217.098	375.094	357.098		189.068	465.169	285.213	173.054	419.178	334.158
		51l	200701_NA_WheatDiurnalPL_079.D	Sample		2020-07-03 09:02:42	190.068	116.082	74.031	133.043	133.043	144.113	87.0382	179.045	116.046	158.129	133.007	158.129	142.098	247.073	87.0383	292.125	245.057	204.116	218.131	232.111	245.058	87.0384	176.084	100.052	230.092	174.103	155.09	292.12	344.16	342.217	348.131	231.124	143.098	217.097	375.093	357.096	156.074	189.065	465.219	285.21	173.053	419.187	334.156
		53p	200701_NA_WheatDiurnalPL_080.D	Sample		2020-07-03 09:31:40	190.071	116.08	74.0295	133.04	133.041	144.11	87.0361	179.039	116.043	158.125	133.004	158.125	142.094	247.068	87.0361	292.118	245.051	204.111	218.125	232.106	245.054	87.0367	176.082	100.05	230.091	174.103	155.09	292.119	344.159	342.211	348.129	231.122	143.097	217.096	375.092	357.095	156.075	189.065	465.242	285.21	173.052	419.169	334.151
		59p	200701_NA_WheatDiurnalPL_081.D	Sample		2020-07-03 10:00:37	190.066	116.081	74.03	133.041	133.041	144.111	87.0371	179.043	116.044	158.126	133.005	158.126	142.095	247.07	87.0369	292.119	245.055	204.112	218.127	232.105	245.053	87.0363	176.077	100.047	230.085	174.098	155.086	292.112	344.15	342.181	348.121	231.117	143.094	217.091	375.083	357.086	156.071	189.06	465.221	285.204	173.049	419.16	334.144
		6p	200701_NA_WheatDiurnalPL_082.D	Sample		2020-07-03 10:29:40	190.064	116.08	74.0294	133.041	133.041	144.11	87.0367	179.043	116.044	158.127	133.005	158.127	142.096	247.07	87.0371	292.119	245.054	204.113	218.126	232.105	245.053	87.0364	176.079	100.049	230.09	174.101	155.089	292.118	344.16	342.182	348.132	231.121	143.097	217.096	375.093	357.095	156.074	189.065	465.208	285.21	173.052	419.171	334.151
		2p	200701_NA_WheatDiurnalPL_083.D	Sample		2020-07-03 10:58:39	190.067	116.083	74.0314	133.044	133.044	144.114	87.0386	179.046	116.047	158.129	133.008	158.129	142.098	247.074	87.0387	292.125	245.059	204.117	218.132	232.111	245.059	87.0386	176.084	100.052	230.096	174.106	155.093	292.125	344.166	342.182	348.137	231.127	143.1	217.1	375.099	357.102	156.077	189.068	465.2	285.215	173.056	419.179	334.158
		19p	200701_NA_WheatDiurnalPL_084.D	Sample		2020-07-03 11:27:40	190.115	116.084	74.032	133.044	133.045	144.115	87.0393	179.046	116.047	158.131	133.008	158.131	142.099	247.076	87.0394	292.128	245.06	204.118	218.133	232.113	245.061	87.0394	176.086	100.053	230.098	174.108	155.094	292.127	344.169	342.212	348.14	231.12	143.096	217.094	375.086	357.093	156.073	189.063	465.236	285.208	173.052	419.168	334.15
		1l	200701_NA_WheatDiurnalPL_085.D	Sample		2020-07-03 11:56:40	190.114	116.083	74.0317	133.045	133.045	144.114	87.0394	179.045	116.047	158.13	133.008	158.13	142.099	247.075	87.0393	292.127	245.059	204.118	218.133	232.113	245.061	87.0392	176.086	100.053	230.097	174.107	155.055	292.128	344.189	342.188	348.14	231.121	143.101	217.102	375.103	357.105	156.079	189.071	465.231	285.216	173.057	419.17	334.159
		16l	200701_NA_WheatDiurnalPL_086.D	Sample		2020-07-03 12:25:37	190.115	116.084	74.0317	133.044	133.045	144.114	87.0391	179.047	116.047	158.13	133.008	158.131	142.099	247.075	87.0391	292.126	245.06	204.118	218.133	232.112	245.06	87.0391	176.058	100.052	230.097	174.107	155.093	292.127	344.165	342.186	348.139	231.128	143.101	217.102	375.103	357.104	156.077	189.07	465.204	285.219	173.057	419.18	334.159
		40p	200701_NA_WheatDiurnalPL_087.D	Sample		2020-07-03 12:54:43	190.063	116.08	74.0295	133.04	133.041	144.11	87.0365	179.042	116.044	158.126	133.004	158.126	142.095	247.068	87.0367	292.118	245.054	204.112	218.127	232.105	245.053	87.0366	176.082	100.05	230.091	174.102	155.09	292.119	344.159	342.194	348.13	231.122	143.097	217.096	375.093	357.095	156.074	189.066	465.227	285.209	173.053	419.169	334.151
		64p	200701_NA_WheatDiurnalPL_088.D	Sample		2020-07-03 13:23:40	190.061	116.079	74.0288	133.039	133.039	144.109	87.0358	179.04	116.042	158.124	133.003	158.124	142.094	247.067	87.0356	292.115	245.052	204.11	218.124	232.104	245.051	87.0357	176.08	100.049	230.088	174.1	155.088	292.117	344.155	342.187	348.126	231.119	143.096	217.094	375.089	357.092	156.073	189.063	465.179	285.207	173.05	419.166	334.147
		38l	200701_NA_WheatDiurnalPL_089.D	Sample		2020-07-03 13:52:39	190.061	116.079	74.0288	133.039	133.039	144.109	87.0357	179.039	116.042	158.124	133.003	158.124	142.093	247.066	87.0357	292.119	245.052	204.112	218.127	232.106	245.053	87.0366	176.047	100.05	230.09	174.102	155.089	292.119	344.156	342.216	348.129	231.122	143.097	217.095	375.091	357.094	156.074	189.065	465.18	285.209	173.053	419.16	334.15
		12p	200701_NA_WheatDiurnalPL_090.D	Sample		2020-07-03 14:21:36	190.062	116.079	74.0289	133.039	133.04	144.106	87.0338	179.035	116.04	158.121	133	158.121	142.09	247.061	87.0338	292.109	245.045	204.106	218.12	232.103	245.051	87.0359	176.08	100.049	230.089	174.101	155.088	292.116	344.156	342.19	348.127	231.121	143.096	217.094	375.087	357.091	156.072	189.064	465.243	285.208	173.051	419.167	334.148
		9p	200701_NA_WheatDiurnalPL_091.D	Sample		2020-07-03 14:50:33	190.06	116.079	74.0289	133.039	133.039	144.109	87.0359	179.04	116.042	158.124	133.003	158.124	142.093	247.066	87.0359	292.116	245.05	204.11	218.124	232.104	245.051	87.0359	176.08	100.049	230.089	174.101	155.088	292.116	344.156	342.194	348.127	231.12	143.096	217.094	375.087	357.091	156.073	189.063	465.187	285.208	173.051	419.164	334.148
		68p	200701_NA_WheatDiurnalPL_092.D	Sample		2020-07-03 15:19:35	190.064	116.079	74.029	133.039	133.04	144.109	87.0357	179.04	116.043	158.124	133.003	158.124	142.094	247.067	87.0356	292.117	245.051	204.11	218.125	232.104	245.051	87.0357	176.079	100.049	230.088	174.1	155.088	292.117	344.156	342.176	348.127	231.12	143.095	217.093	375.086	357.091	156.072	189.063	465.174	285.207	173.05	419.164	334.147
		45l	200701_NA_WheatDiurnalPL_093.D	Sample		2020-07-03 15:48:31	190.065	116.079	74.0286	133.039	133.039	144.109	87.0357	179.04	116.042	158.124	133.003	158.124	142.093	247.066	87.0356	292.115	245.051	204.11	218.125	232.104	245.051	87.0357	176.043	100.049	230.089	174.101	155.049	292.116	344.126	342.178	348.127	231.118	143.096	217.094	375.089	357.092	156.073	189.064	465.241	285.206	173.051	419.165	334.148
		1p	200701_NA_WheatDiurnalPL_094.D	Sample		2020-07-03 16:17:28	190.067	116.083	74.0312	133.044	133.044	144.114	87.0387	179.045	116.046	158.13	133.008	158.129	142.098	247.073	87.0387	292.126	245.058	204.117	218.132	232.112	245.059	87.0387	176.085	100.052	230.096	174.106	155.093	292.126	344.167	342.182	348.139	231.127	143.1	217.101	375.101	357.103	156.078	189.071	465.214	285.216	173.057	419.178	334.159
		14p	200701_NA_WheatDiurnalPL_095.D	Sample		2020-07-03 16:46:31	190.114	116.083	74.0313	133.044	133.044	144.114	87.0387	179.045	116.046	158.13	133.008	158.13	142.099	247.075	87.0388	292.126	245.058	204.117	218.132	232.112	245.06	87.0388	176.086	100.052	230.096	174.106	155.093	292.126	344.168	342.208	348.138	231.128	143.101	217.101	375.099	357.103	156.078	189.068	465.199	285.216	173.057	419.181	334.159
		47p	200701_NA_WheatDiurnalPL_096.D	Sample		2020-07-03 17:15:27	190.068	116.083	74.0312	133.044	133.044	144.114	87.0391	179.047	116.046	158.13	133.008	158.129	142.099	247.075	87.039	292.128	245.057	204.117	218.133	232.112	245.06	87.039	176.086	100.052	230.097	174.107	155.094	292.127	344.168	342.19	348.139	231.128	143.101	217.102	375.1	357.105	156.078	189.071	465.231	285.219	173.057	419.181	334.16
		20l	200701_NA_WheatDiurnalPL_097.D	Sample		2020-07-03 17:44:25	190.064	116.081	74.0302	133.042	133.042	144.111	87.0371	179.043	116.045	158.128	133.006	158.128	142.096	247.071	87.0375	292.122	245.056	204.116	218.131	232.111	245.058	87.0384	176.047	100.051	230.091	174.106	155.053	292.121	344.135	342.236	348.136	231.122	143.097	217.096	375.092	357.095	156.073	189.065	465.194	285.211	173.053	419.175	334.151
		52l	200701_NA_WheatDiurnalPL_098.D	Sample		2020-07-03 18:13:30	190.068	116.083	74.0314	133.044	133.044	144.114	87.039	179.045	116.047	158.13	133.008	158.13	142.098	247.075	87.039	292.127	245.058	204.118	218.132	232.112	245.059	87.0391	176.052	100.052	230.097	174.107	155.054	292.127	344.132	342.213	348.139		143.101	217.101	375.101	357.104	156.052	189.07	465.223	285.218	173.056	419.18	334.157
		39l	200701_NA_WheatDiurnalPL_099.D	Sample		2020-07-03 18:42:27	190.064	116.082	74.0313	133.042	133.043	144.11	87.0363	179.04	116.043	158.125	133.004	158.125	142.094	247.068	87.0364	292.118	245.05	204.116	218.126	232.105	245.053	87.0364	176.045	100.05	230.092	174.106	155.053	292.118	344.122	342.191	348.131	231.12	143.097	217.096	375.092	357.094	156.074	189.065	465.202	285.212	173.052	419.169	334.151
		57l	200701_NA_WheatDiurnalPL_100.D	Sample		2020-07-03 19:11:27	190.067	116.082	74.0294	133.04	133.041	144.113	87.0388	179.041	116.044	158.125	133.004	158.126	142.095	247.073	87.0388	292.126	245.059	204.112	218.133	232.111	245.059	87.0367	176.051	100.05	230.091	174.103	155.051	292.124	344.153	342.209	348.139	231.116	143.097	217.101	375.101	357.103	156.078	189.069	465.207	285.214	173.057	419.177	334.149
		41l	200701_NA_WheatDiurnalPL_101.D	Sample		2020-07-03 19:40:29	190.069	116.083	74.0313	133.044	133.044	144.114	87.0387	179.045	116.046	158.129	133.008	158.129		247.074	87.0387	292.126	245.059	204.117	218.132	232.112	245.059	87.0388	176.052	100.052	230.096	174.107	155.054	292.126	344.155	342.2	348.138	231.131	143.101	217.101	375.101	357.103	156.078	189.07	465.205	285.216	173.057	419.181	334.159
		35l	200701_NA_WheatDiurnalPL_102.D	Sample		2020-07-03 20:09:28	190.067	116.081	74.0302	133.042	133.042	144.112	87.0374	179.043	116.045	158.127	133.005	158.127	142.097	247.07	87.0375	292.122	245.055	204.114	218.129	232.11	245.057	87.0381	176.053	100.051	230.095	174.105	155.053	292.124	344.168	342.181	348.136	231.123	143.099	217.099	375.098	357.1	156.077	189.069	465.191	285.213	173.055	419.185	334.156
		BL+	200706_NA_WheatDiurnalPL_103bl+.D	Sample		2020-07-06 12:00:50		116.047	74.0277	133.054	133.001	144.098	87.035	179.038	116.082	158.102		158.124	142.068	247.046	87.0355	292.034	245.084	204.088	218.097		245.146	87.0361	176.015	100.044	230.098	174.127	155.049		344.126	342.514	348.132	231.067	143.096	217.056	375.002	357.037		189.064	465.211	285.204	173.111	419.149	334.101
		BL-	200706_NA_WheatDiurnalPL_104bl-.D	Sample		2020-07-06 12:29:53	190.066	116.047	74.0403	133.01	133.004	144.018	87.037		116.082	158.062	133.004	158.095	142.104	247.092	87.0559	292.203	245.089	204.083	218.056	232.079	245.084	87.0173	176.054	100.058	230.104	174.12	155.049	292.038	344.046	342.183	348.152	231.161	143.043	217.059		357.033	156.059		465.194		173.12	419.138
[truncated: 31 more columns]

## Sheet: ValueList_Helper
Sample
Blank
Cal
QC
CC
DoubleBlank
MatrixSpike
MatrixSpikeDup
MatrixBlank
TuneCheck
ResponseCheck
